# Supplementary material for: tert-Butyl 6-benzoyl-5-hydr­oxy-2-oxo-2H-chromene-4-carboxyl­ate
Source: Acta Crystallogr Sect E Struct Rep Online. 2008 Jun 7;64(Pt 7):o1203. doi: 10.1107/S1600536808016188 (PMC2961751; doi:10.1107/S1600536808016188)
Supplement: Supplementary file 1 [file e-64-o1203-sup1.cif]

##############################################################################
###                                                                        ###
###        Electronic paper (Acta Crystallographica Section E)             ###
###                                                                        ###
##############################################################################
#                                                                            #
# This CIF contains the data in a paper accepted for publication in Acta     #
# Crystallographica Section E. It conforms to the requirements of Notes      #
# for Authors for Section E, and has been peer reviewed under the auspices   #
# of the IUCr Commission on Journals.                                        #
#                                                                            #
# Full details of the Crystallographic Information File format               #
# are given in the paper "The Crystallographic Information File (CIF):       #
# a New Standard Archive File for Crystallography" by S. R. Hall, F. H.      #
# Allen and I. D. Brown [Acta Cryst. (1991), A47, 655-685].                  #
#                                                                            #
# The current version of the core CIF dictionary is obtainable from          #
# ftp://ftp.iucr.org/pub/cif_core.dic. The current version number is 2.4.    #
#                                                                            #
# Software is freely available for graphical display of the structure(s) in  #
# this CIF.  For information consult the CIF home page http://www.iucr.org/  #
# cif/home.html                                                              #
#                                                                            #
# This file may be used for bona fide research purposes within the           #
# scientific community so long as proper attribution is given to the journal # 
# article from which it was obtained.                                        #
#                                                                            #
##############################################################################
                                             
data_I
_audit_creation_method     SHELXL-97
_chemical_name_systematic
;
tert-Butyl 6-benzoyl-5-hydroxy-2-oxo-2<i>H</i>-chromene-4-carboxylate
;
_chemical_name_common     ?
_chemical_formula_moiety     'C21 H18 O6'
_chemical_formula_sum     'C21 H18 O6'
_chemical_formula_iupac     'C21 H18 O6'
_chemical_formula_weight     366.35
_chemical_melting_point     ?
_symmetry_cell_setting     monoclinic
_symmetry_space_group_name_H-M     'C 2/c'
_symmetry_space_group_name_Hall     '-C 2yc'
loop_
    _symmetry_equiv_pos_as_xyz
    'x, y, z'
    '-x, y, -z+1/2'
    'x+1/2, y+1/2, z'
    '-x+1/2, y+1/2, -z+1/2'
    '-x, -y, -z'
    'x, -y, z-1/2'
    '-x+1/2, -y+1/2, -z'
    'x+1/2, -y+1/2, z-1/2'
_cell_length_a     22.1263(12)
_cell_length_b     7.3012(4)
_cell_length_c     22.5428(12)
_cell_angle_alpha     90.00
_cell_angle_beta     103.118(5)
_cell_angle_gamma     90.00
_cell_volume     3546.7(3)
_cell_formula_units_Z     8
_cell_measurement_reflns_used     547
_cell_measurement_theta_min     3
_cell_measurement_theta_max     29
_cell_measurement_temperature     120(2)
_exptl_crystal_description     prism
_exptl_crystal_colour     yellow
_exptl_crystal_size_max     0.25
_exptl_crystal_size_mid     0.20
_exptl_crystal_size_min     0.20
_exptl_crystal_density_diffrn     1.372
_exptl_crystal_density_meas     ?
_exptl_crystal_density_method     'not measured'
_exptl_crystal_F_000     1536
_exptl_absorpt_coefficient_mu     0.101
_exptl_absorpt_correction_type     'multi-scan'
_exptl_absorpt_process_details     '(APEX2; Bruker, 2005)'
_exptl_absorpt_correction_T_min     0.972
_exptl_absorpt_correction_T_max     0.981
_exptl_special_details
;
;
_diffrn_ambient_temperature     120(2)
_diffrn_radiation_type     MoK\a
_diffrn_radiation_wavelength     0.71073
_diffrn_radiation_source     'fine-focus sealed tube'
_diffrn_radiation_monochromator     graphite
_diffrn_measurement_device_type     'Bruker SMART APEXII CCD area-detector'
_diffrn_measurement_method     '\f and \w'
_diffrn_detector_area_resol_mean     ?
_diffrn_reflns_number     18827
_diffrn_reflns_av_R_equivalents     0.0335
_diffrn_reflns_av_sigmaI/netI     0.0397
_diffrn_reflns_theta_min     1.86
_diffrn_reflns_theta_max     28.99
_diffrn_reflns_theta_full     28.99
_diffrn_measured_fraction_theta_max     0.998
_diffrn_measured_fraction_theta_full     0.998
_diffrn_reflns_limit_h_min     -29
_diffrn_reflns_limit_h_max     30
_diffrn_reflns_limit_k_min     -9
_diffrn_reflns_limit_k_max     9
_diffrn_reflns_limit_l_min     -30
_diffrn_reflns_limit_l_max     30
_diffrn_standards_number     ?
_diffrn_standards_interval_count     ?
_diffrn_standards_interval_time     ?
_diffrn_standards_decay_%     ?
_refine_special_details
;
Refinement of <i>F</i>^2^ against ALL reflections. The weighted <i>R</i>-factor
<i>wR</i> and goodness of fit <i>S</i> are based on <i>F</i>^2^, conventional
<i>R</i>-factors <i>R</i> are based on <i>F</i>, with <i>F</i> set to zero for
negative <i>F</i>^2^. The threshold expression of <i>F</i>^2^ >
\s(<i>F</i>^2^) is used only for calculating <i>R</i>-factors(gt) <i>etc</i>.
and is not relevant to the choice of reflections for refinement.
<i>R</i>-factors based on <i>F</i>^2^ are statistically about twice as large
as those based on <i>F</i>, and <i>R</i>- factors based on ALL data will be
even larger.
;
_reflns_number_total     4686
_reflns_number_gt     3022
_reflns_threshold_expression     I>2\s(I)
_refine_ls_structure_factor_coef     'Fsqd'
_refine_ls_matrix_type     'full'
_refine_ls_R_factor_all     0.0745
_refine_ls_R_factor_gt     0.0508
_refine_ls_wR_factor_gt     0.1205
_refine_ls_wR_factor_ref     0.1316
_refine_ls_goodness_of_fit_ref     1.000
_refine_ls_restrained_S_all     1.000
_refine_ls_number_reflns     4686
_refine_ls_number_parameters     247
_refine_ls_number_restraints     0
_refine_ls_hydrogen_treatment     constr
_refine_ls_weighting_scheme     'calc'
_refine_ls_weighting_details
             'calc w=1/[\s^2^(Fo^2^)+(0.067P)^2^+0.9P] where P=(Fo^2^+2Fc^2^)/3'
_atom_sites_solution_hydrogens     'geom'
_atom_sites_solution_primary     'direct'
_atom_sites_solution_secondary     'difmap'
_refine_ls_shift/su_max     0.000
_refine_ls_shift/su_mean     0.000
_refine_diff_density_max     0.391
_refine_diff_density_min     -0.243
_refine_ls_extinction_method     none
_refine_ls_extinction_coef     ?
loop_
    _atom_type_symbol
    _atom_type_description
    _atom_type_scat_dispersion_real
    _atom_type_scat_dispersion_imag
    _atom_type_scat_source
    'C' 'C' 0.0033 0.0016
                         'International Tables Vol C Tables 4.2.6.8 and 6.1.1.4'
    'H' 'H' 0.0000 0.0000
                         'International Tables Vol C Tables 4.2.6.8 and 6.1.1.4'
    'O' 'O' 0.0106 0.0060
                         'International Tables Vol C Tables 4.2.6.8 and 6.1.1.4'
_computing_data_collection     'APEX2 (Bruker, 2005)'
_computing_cell_refinement     'APEX2 (Bruker, 2005)'
_computing_data_reduction     'APEX2 (Bruker, 2005)'
_computing_structure_solution     'SHELXTL (Sheldrick, 2008)'
_computing_structure_refinement     'SHELXTL (Sheldrick, 2008)'
_computing_molecular_graphics     'SHELXTL (Sheldrick, 2008)'
_computing_publication_material     'SHELXTL (Sheldrick, 2008)'
loop_
    _atom_site_type_symbol
    _atom_site_label
    _atom_site_fract_x
    _atom_site_fract_y
    _atom_site_fract_z
    _atom_site_U_iso_or_equiv
    _atom_site_adp_type
    _atom_site_calc_flag
    _atom_site_refinement_flags
    _atom_site_occupancy
    _atom_site_disorder_assembly
    _atom_site_disorder_group
    O O1 0.27083(5) 0.49509(14) -0.00338(4) 0.0249(2) Uani d . 1 . .
    O O2 0.31516(5) 0.40901(17) -0.07737(5) 0.0333(3) Uani d . 1 . .
    O O3 0.37885(4) 0.81605(14) 0.17284(5) 0.0250(2) Uani d . 1 . .
    H H3O 0.3736 0.8608 0.2104 0.030 Uiso d R 1 . .
    O O4 0.47858(5) 0.59637(15) 0.13012(5) 0.0293(3) Uani d . 1 . .
    O O5 0.45958(5) 0.87074(14) 0.08203(5) 0.0245(2) Uani d . 1 . .
    O O6 0.32210(5) 0.86656(15) 0.25741(5) 0.0269(3) Uani d . 1 . .
    C C1 0.32191(7) 0.4839(2) -0.02871(7) 0.0261(3) Uani d . 1 . .
    C C2 0.37934(7) 0.5618(2) 0.00649(7) 0.0263(3) Uani d . 1 . .
    H H2A 0.4157 0.5540 -0.0091 0.032 Uiso calc R 1 . .
    C C3 0.38259(7) 0.6445(2) 0.06039(7) 0.0222(3) Uani d . 1 . .
    C C4 0.32758(6) 0.66005(19) 0.08451(6) 0.0203(3) Uani d . 1 . .
    C C5 0.32623(6) 0.74176(19) 0.14099(6) 0.0202(3) Uani d . 1 . .
    C C6 0.27130(7) 0.74050(19) 0.16279(6) 0.0200(3) Uani d . 1 . .
    C C7 0.21878(7) 0.6537(2) 0.12773(7) 0.0230(3) Uani d . 1 . .
    H H7A 0.1820 0.6489 0.1428 0.028 Uiso calc R 1 . .
    C C8 0.21862(7) 0.5753(2) 0.07237(7) 0.0230(3) Uani d . 1 . .
    H H8A 0.1822 0.5194 0.0489 0.028 Uiso calc R 1 . .
    C C9 0.27314(7) 0.57971(19) 0.05135(6) 0.0212(3) Uani d . 1 . .
    C C10 0.44592(7) 0.7019(2) 0.09627(6) 0.0225(3) Uani d . 1 . .
    C C11 0.52015(7) 0.9548(2) 0.11350(7) 0.0266(3) Uani d . 1 . .
    C C12 0.51638(9) 1.1439(2) 0.08531(8) 0.0396(4) Uani d . 1 . .
    H H12A 0.5134 1.1328 0.0414 0.059 Uiso calc R 1 . .
    H H12B 0.5537 1.2136 0.1039 0.059 Uiso calc R 1 . .
    H H12C 0.4796 1.2075 0.0923 0.059 Uiso calc R 1 . .
    C C13 0.52297(8) 0.9669(2) 0.18124(7) 0.0300(4) Uani d . 1 . .
    H H13A 0.5250 0.8432 0.1985 0.045 Uiso calc R 1 . .
    H H13B 0.4858 1.0292 0.1877 0.045 Uiso calc R 1 . .
    H H13C 0.5600 1.0360 0.2013 0.045 Uiso calc R 1 . .
    C C14 0.57332(7) 0.8450(3) 0.09914(8) 0.0337(4) Uani d . 1 . .
    H H14A 0.5722 0.7199 0.1146 0.051 Uiso calc R 1 . .
    H H14B 0.6128 0.9028 0.1186 0.051 Uiso calc R 1 . .
    H H14C 0.5692 0.8415 0.0549 0.051 Uiso calc R 1 . .
    C C15 0.27236(7) 0.81611(19) 0.22348(7) 0.0215(3) Uani d . 1 . .
    C C16 0.21450(7) 0.82855(19) 0.24640(6) 0.0218(3) Uani d . 1 . .
    C C17 0.15998(7) 0.9054(2) 0.21202(7) 0.0241(3) Uani d . 1 . .
    H H17A 0.1586 0.9490 0.1720 0.029 Uiso calc R 1 . .
    C C18 0.10785(7) 0.9184(2) 0.23601(7) 0.0287(4) Uani d . 1 . .
    H H18A 0.0711 0.9734 0.2129 0.034 Uiso calc R 1 . .
    C C19 0.10947(8) 0.8505(2) 0.29417(8) 0.0307(4) Uani d . 1 . .
    H H19A 0.0734 0.8566 0.3103 0.037 Uiso calc R 1 . .
    C C20 0.16345(8) 0.7745(2) 0.32831(7) 0.0304(4) Uani d . 1 . .
    H H20A 0.1642 0.7276 0.3678 0.036 Uiso calc R 1 . .
    C C21 0.21615(7) 0.7663(2) 0.30550(7) 0.0258(3) Uani d . 1 . .
    H H21A 0.2536 0.7184 0.3299 0.031 Uiso calc R 1 . .
loop_
    _atom_site_aniso_label
    _atom_site_aniso_U_11
    _atom_site_aniso_U_22
    _atom_site_aniso_U_33
    _atom_site_aniso_U_12
    _atom_site_aniso_U_13
    _atom_site_aniso_U_23
    O1 0.0239(6) 0.0288(6) 0.0212(5) -0.0018(4) 0.0034(4) -0.0046(4)
    O2 0.0328(6) 0.0417(7) 0.0253(6) -0.0022(5) 0.0067(5) -0.0105(5)
    O3 0.0198(5) 0.0303(6) 0.0236(5) -0.0039(4) 0.0024(4) -0.0052(4)
    O4 0.0232(6) 0.0287(6) 0.0339(6) 0.0006(5) 0.0018(5) 0.0046(5)
    O5 0.0233(5) 0.0248(5) 0.0244(5) -0.0030(4) 0.0033(4) 0.0003(4)
    O6 0.0237(6) 0.0297(6) 0.0251(6) -0.0004(5) 0.0007(4) -0.0031(5)
    C1 0.0261(8) 0.0265(8) 0.0253(8) 0.0011(6) 0.0048(6) 0.0002(6)
    C2 0.0225(8) 0.0318(8) 0.0242(8) 0.0006(6) 0.0048(6) -0.0014(6)
    C3 0.0214(7) 0.0207(7) 0.0236(7) -0.0003(6) 0.0030(6) 0.0032(6)
    C4 0.0196(7) 0.0204(7) 0.0203(7) -0.0003(6) 0.0036(6) 0.0007(6)
    C5 0.0198(7) 0.0169(7) 0.0226(7) -0.0001(5) 0.0018(6) 0.0008(5)
    C6 0.0203(7) 0.0180(7) 0.0213(7) 0.0004(5) 0.0040(6) 0.0004(5)
    C7 0.0193(7) 0.0244(8) 0.0256(8) 0.0005(6) 0.0057(6) 0.0003(6)
    C8 0.0198(7) 0.0247(8) 0.0229(7) -0.0042(6) 0.0014(6) -0.0034(6)
    C9 0.0240(8) 0.0196(7) 0.0192(7) 0.0012(6) 0.0034(6) -0.0004(5)
    C10 0.0221(7) 0.0266(8) 0.0202(7) -0.0008(6) 0.0079(6) -0.0011(6)
    C11 0.0239(8) 0.0295(8) 0.0251(8) -0.0072(6) 0.0031(6) -0.0032(6)
    C12 0.0504(11) 0.0321(9) 0.0331(9) -0.0124(8) 0.0027(8) 0.0023(7)
    C13 0.0311(9) 0.0340(9) 0.0242(8) -0.0032(7) 0.0051(7) -0.0042(7)
    C14 0.0233(8) 0.0466(10) 0.0323(9) -0.0071(7) 0.0086(7) -0.0067(8)
    C15 0.0233(7) 0.0170(7) 0.0230(7) 0.0013(6) 0.0029(6) 0.0013(6)
    C16 0.0247(8) 0.0182(7) 0.0224(7) -0.0002(6) 0.0051(6) -0.0024(6)
    C17 0.0257(8) 0.0235(8) 0.0227(7) 0.0003(6) 0.0046(6) -0.0026(6)
    C18 0.0245(8) 0.0267(8) 0.0338(9) 0.0009(6) 0.0045(7) -0.0075(7)
    C19 0.0322(9) 0.0272(8) 0.0373(9) -0.0055(7) 0.0174(7) -0.0096(7)
    C20 0.0456(10) 0.0243(8) 0.0244(8) -0.0047(7) 0.0143(7) -0.0029(6)
    C21 0.0321(8) 0.0209(7) 0.0232(7) 0.0003(6) 0.0036(6) -0.0019(6)
_geom_special_details
;
All e.s.d.'s (except the e.s.d. in the dihedral angle between two l.s. planes)
are estimated using the full covariance matrix. The cell e.s.d.'s are taken
into account individually in the estimation of e.s.d.'s in distances, angles
and torsion angles; correlations between e.s.d.'s in cell parameters are only
used when they are defined by crystal symmetry. An approximate (isotropic)
treatment of cell e.s.d.'s is used for estimating e.s.d.'s involving l.s.
planes.
;
loop_
    _geom_bond_atom_site_label_1
    _geom_bond_atom_site_label_2
    _geom_bond_site_symmetry_2
    _geom_bond_distance
    _geom_bond_publ_flag
    O1 C9 . 1.3703(17) ?
    O1 C1 . 1.3792(18) ?
    O2 C1 . 1.2043(18) ?
    O3 C5 . 1.3363(17) ?
    O3 H3O . 0.9388 ?
    O4 C10 . 1.2032(17) ?
    O5 C10 . 1.3259(18) ?
    O5 C11 . 1.4980(17) ?
    O6 C15 . 1.2451(17) ?
    C1 C2 . 1.453(2) ?
    C2 C3 . 1.344(2) ?
    C2 H2A . 0.9500 ?
    C3 C4 . 1.446(2) ?
    C3 C10 . 1.510(2) ?
    C4 C9 . 1.395(2) ?
    C4 C5 . 1.412(2) ?
    C5 C6 . 1.411(2) ?
    C6 C7 . 1.400(2) ?
    C6 C15 . 1.471(2) ?
    C7 C8 . 1.372(2) ?
    C7 H7A . 0.9500 ?
    C8 C9 . 1.393(2) ?
    C8 H8A . 0.9500 ?
    C11 C12 . 1.514(2) ?
    C11 C13 . 1.517(2) ?
    C11 C14 . 1.518(2) ?
    C12 H12A . 0.9800 ?
    C12 H12B . 0.9800 ?
    C12 H12C . 0.9800 ?
    C13 H13A . 0.9800 ?
    C13 H13B . 0.9800 ?
    C13 H13C . 0.9800 ?
    C14 H14A . 0.9800 ?
    C14 H14B . 0.9800 ?
    C14 H14C . 0.9800 ?
    C15 C16 . 1.488(2) ?
    C16 C17 . 1.395(2) ?
    C16 C21 . 1.400(2) ?
    C17 C18 . 1.384(2) ?
    C17 H17A . 0.9500 ?
    C18 C19 . 1.395(2) ?
    C18 H18A . 0.9500 ?
    C19 C20 . 1.382(2) ?
    C19 H19A . 0.9500 ?
    C20 C21 . 1.378(2) ?
    C20 H20A . 0.9500 ?
    C21 H21A . 0.9500 ?
loop_
    _geom_angle_atom_site_label_1
    _geom_angle_atom_site_label_2
    _geom_angle_atom_site_label_3
    _geom_angle_site_symmetry_1
    _geom_angle_site_symmetry_3
    _geom_angle
    _geom_angle_publ_flag
    C9 O1 C1 . . 122.18(11) ?
    C5 O3 H3O . . 110.8 ?
    C10 O5 C11 . . 119.65(11) ?
    O2 C1 O1 . . 117.38(14) ?
    O2 C1 C2 . . 125.99(15) ?
    O1 C1 C2 . . 116.63(13) ?
    C3 C2 C1 . . 122.02(14) ?
    C3 C2 H2A . . 119.0 ?
    C1 C2 H2A . . 119.0 ?
    C2 C3 C4 . . 119.89(13) ?
    C2 C3 C10 . . 117.50(13) ?
    C4 C3 C10 . . 122.35(12) ?
    C9 C4 C5 . . 117.94(13) ?
    C9 C4 C3 . . 117.63(13) ?
    C5 C4 C3 . . 124.33(13) ?
    O3 C5 C6 . . 122.00(13) ?
    O3 C5 C4 . . 117.50(13) ?
    C6 C5 C4 . . 120.49(13) ?
    C7 C6 C5 . . 118.47(13) ?
    C7 C6 C15 . . 122.08(13) ?
    C5 C6 C15 . . 119.25(13) ?
    C8 C7 C6 . . 122.19(14) ?
    C8 C7 H7A . . 118.9 ?
    C6 C7 H7A . . 118.9 ?
    C7 C8 C9 . . 118.44(13) ?
    C7 C8 H8A . . 120.8 ?
    C9 C8 H8A . . 120.8 ?
    O1 C9 C8 . . 115.97(13) ?
    O1 C9 C4 . . 121.56(13) ?
    C8 C9 C4 . . 122.44(13) ?
    O4 C10 O5 . . 127.73(14) ?
    O4 C10 C3 . . 120.85(13) ?
    O5 C10 C3 . . 111.30(12) ?
    O5 C11 C12 . . 102.51(12) ?
    O5 C11 C13 . . 109.18(12) ?
    C12 C11 C13 . . 110.81(13) ?
    O5 C11 C14 . . 109.65(12) ?
    C12 C11 C14 . . 111.31(14) ?
    C13 C11 C14 . . 112.87(13) ?
    C11 C12 H12A . . 109.5 ?
    C11 C12 H12B . . 109.5 ?
    H12A C12 H12B . . 109.5 ?
    C11 C12 H12C . . 109.5 ?
    H12A C12 H12C . . 109.5 ?
    H12B C12 H12C . . 109.5 ?
    C11 C13 H13A . . 109.5 ?
    C11 C13 H13B . . 109.5 ?
    H13A C13 H13B . . 109.5 ?
    C11 C13 H13C . . 109.5 ?
    H13A C13 H13C . . 109.5 ?
    H13B C13 H13C . . 109.5 ?
    C11 C14 H14A . . 109.5 ?
    C11 C14 H14B . . 109.5 ?
    H14A C14 H14B . . 109.5 ?
    C11 C14 H14C . . 109.5 ?
    H14A C14 H14C . . 109.5 ?
    H14B C14 H14C . . 109.5 ?
    O6 C15 C6 . . 120.52(13) ?
    O6 C15 C16 . . 118.61(13) ?
    C6 C15 C16 . . 120.84(13) ?
    C17 C16 C21 . . 119.46(14) ?
    C17 C16 C15 . . 122.35(13) ?
    C21 C16 C15 . . 118.15(13) ?
    C18 C17 C16 . . 120.18(14) ?
    C18 C17 H17A . . 119.9 ?
    C16 C17 H17A . . 119.9 ?
    C17 C18 C19 . . 119.81(15) ?
    C17 C18 H18A . . 120.1 ?
    C19 C18 H18A . . 120.1 ?
    C20 C19 C18 . . 120.06(15) ?
    C20 C19 H19A . . 120.0 ?
    C18 C19 H19A . . 120.0 ?
    C21 C20 C19 . . 120.49(14) ?
    C21 C20 H20A . . 119.8 ?
    C19 C20 H20A . . 119.8 ?
    C20 C21 C16 . . 119.93(15) ?
    C20 C21 H21A . . 120.0 ?
    C16 C21 H21A . . 120.0 ?
loop_
    _geom_torsion_atom_site_label_1
    _geom_torsion_atom_site_label_2
    _geom_torsion_atom_site_label_3
    _geom_torsion_atom_site_label_4
    _geom_torsion_site_symmetry_1
    _geom_torsion_site_symmetry_2
    _geom_torsion_site_symmetry_3
    _geom_torsion_site_symmetry_4
    _geom_torsion
    _geom_torsion_publ_flag
    C9 O1 C1 O2 . . . . -179.04(13) ?
    C9 O1 C1 C2 . . . . 1.8(2) ?
    O2 C1 C2 C3 . . . . 179.48(16) ?
    O1 C1 C2 C3 . . . . -1.5(2) ?
    C1 C2 C3 C4 . . . . -0.8(2) ?
    C1 C2 C3 C10 . . . . 173.41(14) ?
    C2 C3 C4 C9 . . . . 2.8(2) ?
    C10 C3 C4 C9 . . . . -171.14(13) ?
    C2 C3 C4 C5 . . . . 179.01(14) ?
    C10 C3 C4 C5 . . . . 5.0(2) ?
    C9 C4 C5 O3 . . . . 179.06(13) ?
    C3 C4 C5 O3 . . . . 2.9(2) ?
    C9 C4 C5 C6 . . . . 0.3(2) ?
    C3 C4 C5 C6 . . . . -175.90(13) ?
    O3 C5 C6 C7 . . . . -177.56(13) ?
    C4 C5 C6 C7 . . . . 1.2(2) ?
    O3 C5 C6 C15 . . . . -2.6(2) ?
    C4 C5 C6 C15 . . . . 176.11(13) ?
    C5 C6 C7 C8 . . . . -2.0(2) ?
    C15 C6 C7 C8 . . . . -176.82(14) ?
    C6 C7 C8 C9 . . . . 1.4(2) ?
    C1 O1 C9 C8 . . . . -177.93(13) ?
    C1 O1 C9 C4 . . . . 0.2(2) ?
    C7 C8 C9 O1 . . . . 178.28(13) ?
    C7 C8 C9 C4 . . . . 0.2(2) ?
    C5 C4 C9 O1 . . . . -178.97(13) ?
    C3 C4 C9 O1 . . . . -2.5(2) ?
    C5 C4 C9 C8 . . . . -1.0(2) ?
    C3 C4 C9 C8 . . . . 175.46(13) ?
    C11 O5 C10 O4 . . . . -5.1(2) ?
    C11 O5 C10 C3 . . . . 178.97(11) ?
    C2 C3 C10 O4 . . . . -86.24(18) ?
    C4 C3 C10 O4 . . . . 87.86(18) ?
    C2 C3 C10 O5 . . . . 89.97(16) ?
    C4 C3 C10 O5 . . . . -95.93(16) ?
    C10 O5 C11 C12 . . . . -178.97(13) ?
    C10 O5 C11 C13 . . . . -61.43(17) ?
    C10 O5 C11 C14 . . . . 62.70(17) ?
    C7 C6 C15 O6 . . . . 168.75(14) ?
    C5 C6 C15 O6 . . . . -6.0(2) ?
    C7 C6 C15 C16 . . . . -9.3(2) ?
    C5 C6 C15 C16 . . . . 175.93(13) ?
    O6 C15 C16 C17 . . . . 132.22(15) ?
    C6 C15 C16 C17 . . . . -49.7(2) ?
    O6 C15 C16 C21 . . . . -45.45(19) ?
    C6 C15 C16 C21 . . . . 132.65(15) ?
    C21 C16 C17 C18 . . . . -0.6(2) ?
    C15 C16 C17 C18 . . . . -178.23(13) ?
    C16 C17 C18 C19 . . . . -1.5(2) ?
    C17 C18 C19 C20 . . . . 1.5(2) ?
    C18 C19 C20 C21 . . . . 0.5(2) ?
    C19 C20 C21 C16 . . . . -2.6(2) ?
    C17 C16 C21 C20 . . . . 2.6(2) ?
    C15 C16 C21 C20 . . . . -179.65(13) ?
loop_
    _geom_hbond_atom_site_label_D
    _geom_hbond_atom_site_label_H
    _geom_hbond_atom_site_label_A
    _geom_hbond_site_symmetry_A
    _geom_hbond_distance_DH
    _geom_hbond_distance_HA
    _geom_hbond_distance_DA
    _geom_hbond_angle_DHA
    _geom_hbond_publ_flag
    O3 H3O O6 . 0.94 1.72 2.5365(15) 143 yes
data_global
_journal_date_recd_electronic     2008-04-13
_journal_date_accepted     2008-05-28
_journal_name_full     'Acta Crystallographica, Section E'
_journal_year     2008
_journal_volume     64
_journal_issue      7
_journal_page_first     o1203
_journal_page_last     o1203
_journal_paper_category     QO
_journal_coeditor_code     AT2560
_publ_contact_author_name     'Robabeh Baharfar'
_publ_contact_author_address
;
Department of Chemistry
University of Mazandaran, 47415, Babolsar, Iran
;
_publ_contact_author_email     baharfar@umz.ac.ir
_publ_contact_author_fax     '01125242002'
_publ_contact_author_phone     '01125242002'
_publ_section_title
;
<i>tert</i>-Butyl 6-benzoyl-5-hydroxy-2-oxo-2<i>H</i>-chromene-4-carboxylate
;
loop_
    _publ_author_name
    _publ_author_footnote
    _publ_author_address
    'Baharfar, Robabeh' .
;
Department of Chemistry
University of Mazandaran, 47415, Babolsar, Iran
;
    'Vahdat, S. Mohammad' .
;
Department of Chemistry
University of Mazandaran, 47415, Babolsar, Iran
;
    'Baghbanian, S. Meysam' .
;
Department of Chemistry
University of Mazandaran, 47415, Babolsar, Iran
;
