# Supplementary material for: tert-Butyl 6-benzoyl-5-hydr­oxy-2-oxo-2H-chromene-4-carboxyl­ate
Source: Acta Crystallogr Sect E Struct Rep Online. 2008 Jun 7;64(Pt 7):o1203. doi: 10.1107/S1600536808016188 (PMC2961751; doi:10.1107/S1600536808016188)
Supplement: Supplementary file 2 [file e-64-o1203-Isup2.hkl]

# 
# h,k,l, Fc-squared, Fo-squared, sigma(Fo-squared) and status flag 
# 
data_I
_shelx_title ' a in C2/c' 
_shelx_refln_list_code          4 
_shelx_F_calc_maximum      382.68 
_exptl_crystal_F_000      1536.00 
_reflns_d_resolution_high  0.7333 
 
loop_ 
 _symmetry_equiv_pos_as_xyz 
 'x, y, z' 
 '-x, y, -z+1/2' 
 'x+1/2, y+1/2, z' 
 '-x+1/2, y+1/2, -z+1/2' 
 '-x, -y, -z' 
 'x, -y, z-1/2' 
 '-x+1/2, -y+1/2, -z' 
 'x+1/2, -y+1/2, z-1/2' 
 
_cell_length_a    22.1263 
_cell_length_b     7.3012 
_cell_length_c    22.5428 
_cell_angle_alpha  90.000 
_cell_angle_beta  103.118 
_cell_angle_gamma  90.000 
 
_shelx_F_squared_multiplier     1.000 
 
loop_ 
 _refln_index_h 
 _refln_index_k 
 _refln_index_l 
 _refln_F_squared_calc 
 _refln_F_squared_meas 
 _refln_F_squared_sigma 
 _refln_observed_status 
   2   0   0    33639.49    34425.41    442.00 o 
   4   0   0    17001.31    17651.14    295.34 o 
   6   0   0    10233.91    11199.11    121.44 o 
   8   0   0        4.23        7.22      8.13 o 
  10   0   0     2340.79     2343.47     54.28 o 
  12   0   0     2413.36     2463.84     61.32 o 
  14   0   0     6596.81     6998.76    112.53 o 
  16   0   0     1736.32     1741.59     61.11 o 
  18   0   0    14785.84    15740.35    196.22 o 
  20   0   0    22481.84    24805.03    469.07 o 
  22   0   0       28.13       28.20     24.59 o 
  24   0   0      746.56      724.63    115.06 o 
  26   0   0        0.41       -8.04     53.16 o 
  28   0   0        0.04       -1.75     58.75 o 
   1   1   0       94.94      129.24      9.23 o 
   3   1   0    66704.72    68148.21    424.79 o 
   5   1   0     2608.66     2683.52     29.39 o 
   7   1   0      184.06      107.44      9.02 o 
   9   1   0      892.41      904.63     22.82 o 
  11   1   0      447.99      383.89     18.24 o 
  13   1   0       17.48       11.52      9.04 o 
  15   1   0     1401.47     1343.69     37.00 o 
  17   1   0     3374.68     3349.14     69.65 o 
  19   1   0       81.88       83.83     17.45 o 
  21   1   0       48.26       50.07     22.45 o 
  23   1   0      237.89      227.55     34.56 o 
  25   1   0       54.89       34.03     40.12 o 
  27   1   0       10.10       15.01     41.71 o 
  29   1   0       23.72       26.34     51.17 o 
   0   2   0     1726.39     1739.75     36.32 o 
   2   2   0     5199.51     5936.24     82.14 o 
   4   2   0     2957.18     3036.75     33.76 o 
   6   2   0     1430.87     1254.43     26.98 o 
   8   2   0     1696.19     1818.19     30.56 o 
  10   2   0      935.92      828.82     23.33 o 
  12   2   0      122.98       96.09     12.29 o 
  14   2   0      597.39      549.07     24.10 o 
  16   2   0       35.73       24.03     12.25 o 
  18   2   0     2058.88     2071.87     57.56 o 
  20   2   0       28.56       15.76     20.79 o 
  22   2   0       47.63       33.00     23.94 o 
  24   2   0     1087.78     1265.74     65.56 o 
  26   2   0       10.86        8.60     33.64 o 
  28   2   0       66.37       47.40     47.85 o 
   1   3   0      676.63      614.93     18.85 o 
   3   3   0      899.67      752.16     20.57 o 
   5   3   0      455.78      440.02     16.46 o 
   7   3   0     2103.82     2193.79     35.36 o 
   9   3   0      406.42      301.96     16.18 o 
  11   3   0     1290.27     1444.92     32.12 o 
  13   3   0      426.21      449.21     27.78 o 
  15   3   0       40.65       26.33     14.31 o 
  17   3   0      934.79      920.19     40.40 o 
  19   3   0     1974.47     2215.03     76.30 o 
  21   3   0      226.45      195.84     33.88 o 
  23   3   0      519.18      477.13     47.62 o 
  25   3   0      117.80       96.55     34.64 o 
  27   3   0      676.86      823.47     84.13 o 
   0   4   0     7773.20     8325.97    188.13 o 
   2   4   0     4731.60     4975.91     84.61 o 
   4   4   0     1765.38     1716.23     35.60 o 
   6   4   0      721.38      656.21     22.90 o 
   8   4   0       42.31       22.87      9.82 o 
  10   4   0      916.24      862.47     33.96 o 
  12   4   0      984.30      999.04     38.24 o 
  14   4   0     1034.52     1001.77     40.26 o 
  16   4   0       30.41       22.81     20.19 o 
  18   4   0       12.83        7.61     20.93 o 
  20   4   0        1.11       -8.70     22.10 o 
  22   4   0      369.62      359.75     44.27 o 
  24   4   0       99.23       62.10     33.20 o 
  26   4   0       58.14       27.64     35.38 o 
   1   5   0      558.95      462.49     22.73 o 
   3   5   0      122.31       81.60     13.18 o 
   5   5   0     1187.29     1209.21     32.71 o 
   7   5   0     3127.29     3509.46     56.89 o 
   9   5   0     2006.07     2121.58     54.95 o 
  11   5   0      468.82      400.29     29.63 o 
  13   5   0      241.37      171.53     23.88 o 
  15   5   0       29.91       43.82     21.81 o 
  17   5   0       26.22       12.84     22.54 o 
  19   5   0      286.64      306.01     39.32 o 
  21   5   0      151.87      116.52     34.47 o 
  23   5   0     1211.29     1402.28     89.51 o 
  25   5   0      122.66      127.77     48.98 o 
   0   6   0       64.40       60.07     21.20 o 
   2   6   0       89.16       62.33     13.97 o 
   4   6   0       16.02        0.77     12.03 o 
   6   6   0      527.50      552.78     33.71 o 
   8   6   0       37.88       20.74     16.70 o 
  10   6   0       29.57       29.01     17.30 o 
  12   6   0      116.52       62.93     20.12 o 
  14   6   0       40.19       46.79     23.64 o 
  16   6   0      476.04      449.01     55.36 o 
  18   6   0       16.76        4.70     29.50 o 
  20   6   0       80.47       76.92     38.18 o 
  22   6   0       20.37       24.34     39.39 o 
   1   7   0     1488.89     1546.07     46.92 o 
   3   7   0       19.47       14.06     16.84 o 
   5   7   0      645.39      561.81     37.97 o 
   7   7   0        7.82       11.43     18.32 o 
   9   7   0      582.70      573.08     46.93 o 
  11   7   0        4.67        8.78     24.48 o 
  13   7   0       15.59       18.40     31.16 o 
  15   7   0       14.84       16.81     32.40 o 
  17   7   0        4.42       -4.51     32.60 o 
  19   7   0        2.80        1.01     37.22 o 
   0   8   0      115.90       55.97     36.70 o 
   2   8   0       32.28       33.32     22.24 o 
   4   8   0       50.26       35.69     25.18 o 
   6   8   0      530.01      464.46     45.22 o 
   8   8   0      511.69      455.43     47.46 o 
  10   8   0       61.74       62.32     34.93 o 
  12   8   0      497.29      419.56     58.02 o 
  14   8   0      442.05      455.05     62.54 o 
  16   8   0        5.61       15.03     39.42 o 
   1   9   0      195.84      247.16     60.09 o 
   3   9   0       15.45        4.39     43.17 o 
   5   9   0      737.55      829.27     72.42 o 
   7   9   0       62.19       38.35     38.66 o 
   9   9   0       37.00       26.53     39.66 o 
  11   9   0       78.34       51.96     44.61 o 
 -29   1   1       55.12       44.71     50.54 o 
 -27   1   1       20.95       57.67     45.59 o 
 -25   1   1      198.68      192.76     42.28 o 
 -23   1   1      103.60      106.10     27.25 o 
 -21   1   1       45.66       36.48     20.83 o 
 -19   1   1     1317.35     1421.68     43.65 o 
 -17   1   1      681.17      580.54     28.00 o 
 -15   1   1     1249.53     1189.33     34.38 o 
 -13   1   1     2370.74     2381.18     43.91 o 
 -11   1   1     3006.77     3148.29     45.77 o 
  -9   1   1     1036.60      944.65     23.01 o 
  -7   1   1      688.16      651.23     17.14 o 
  -5   1   1     3918.85     4033.98     36.91 o 
  -3   1   1     1793.80     1608.32     23.62 o 
  -1   1   1    48733.93    49732.62    199.23 o 
   1   1   1     2097.90     2049.52     20.86 o 
   3   1   1        3.11       -1.14      3.85 o 
   5   1   1     1459.57     1297.80     21.84 o 
   7   1   1        0.03       -0.68      5.07 o 
   9   1   1    16820.08    18872.52    110.13 o 
  11   1   1     2804.47     2824.65     44.41 o 
  13   1   1      415.32      371.30     20.41 o 
  15   1   1       10.06        1.33     10.55 o 
  17   1   1     9652.84    10519.16    108.48 o 
  19   1   1    12020.44    13783.43    279.90 o 
  21   1   1      705.72      682.66     42.13 o 
  23   1   1        3.81        8.62     24.38 o 
  25   1   1      143.34      146.34     50.15 o 
  27   1   1      224.97      228.66     60.17 o 
  29   1   1       42.08       29.76     51.21 o 
 -28   2   1      542.55      541.83     83.09 o 
 -26   2   1       51.82       48.41     35.38 o 
 -24   2   1      724.62      729.99     56.23 o 
 -22   2   1      212.41      146.37     30.32 o 
 -20   2   1      678.36      611.43     45.33 o 
 -18   2   1       96.82       65.72     18.42 o 
 -16   2   1      156.42      103.86     15.66 o 
 -14   2   1     2697.77     2629.38     48.17 o 
 -12   2   1       18.13       31.34      9.42 o 
 -10   2   1       43.10       21.41      7.97 o 
  -8   2   1        1.32        3.45      5.75 o 
  -6   2   1     2153.50     2362.23     61.44 o 
  -4   2   1    31422.56    32667.21    233.41 o 
  -2   2   1     2428.41     2553.22     30.92 o 
   0   2   1    24565.41    26128.83    148.32 o 
   2   2   1      207.94      185.86      9.48 o 
   4   2   1     3037.12     3316.07     34.40 o 
   6   2   1     7783.84     8694.44     63.90 o 
   8   2   1      246.54      234.92     12.49 o 
  10   2   1       42.65       39.22      8.79 o 
  12   2   1      183.48      174.43     14.69 o 
  14   2   1       59.06       55.54     12.12 o 
  16   2   1        1.68        8.71     13.79 o 
  18   2   1     3167.13     3327.08     73.69 o 
  20   2   1      413.40      408.42     48.96 o 
  22   2   1      141.30       94.67     28.46 o 
  24   2   1       91.24       90.24     30.97 o 
  26   2   1      576.80      665.02     69.32 o 
  28   2   1        2.87      -21.02     46.86 o 
 -27   3   1        8.39      -10.55     37.80 o 
 -25   3   1       76.71      102.29     32.10 o 
 -23   3   1      305.90      324.89     41.44 o 
 -21   3   1      123.24      111.54     28.29 o 
 -19   3   1      375.71      342.54     37.41 o 
 -17   3   1     3284.64     3400.56     87.15 o 
 -15   3   1     2010.48     2170.08     54.53 o 
 -13   3   1     2108.07     2130.67     42.27 o 
 -11   3   1     3273.40     3396.62     50.03 o 
  -9   3   1      729.87      675.85     21.81 o 
  -7   3   1      212.63      173.66     12.33 o 
  -5   3   1    14064.76    15408.36    113.08 o 
  -3   3   1     3356.90     3754.10     49.71 o 
  -1   3   1     3540.69     3739.76     45.08 o 
   1   3   1       24.64        4.25      5.64 o 
   3   3   1     1394.09     1604.36     27.69 o 
   5   3   1     2481.09     2839.77     38.71 o 
   7   3   1     2603.85     2756.09     46.28 o 
   9   3   1     6431.69     7293.96     86.62 o 
  11   3   1      330.82      263.18     21.34 o 
  13   3   1        3.82       -3.15     11.93 o 
  15   3   1      660.63      710.17     35.31 o 
  17   3   1        2.09      -14.92     14.05 o 
  19   3   1     1667.88     1816.04     69.15 o 
  21   3   1       66.68       52.26     25.68 o 
  23   3   1      478.64      483.65     48.86 o 
  25   3   1      144.49      131.24     36.01 o 
  27   3   1      233.07      257.89     47.06 o 
 -26   4   1      294.69      302.09     48.70 o 
 -24   4   1       84.30       67.38     32.40 o 
 -22   4   1       86.17       94.71     31.39 o 
 -20   4   1      162.60      139.98     30.92 o 
 -18   4   1      148.75       83.39     25.34 o 
 -16   4   1      360.73      305.19     33.96 o 
 -14   4   1     1839.21     1861.07     52.93 o 
 -12   4   1      279.97      273.16     24.70 o 
 -10   4   1    10509.72    11977.55    100.20 o 
  -8   4   1      286.48      275.64     17.59 o 
  -6   4   1     2502.37     2657.65     44.97 o 
  -4   4   1     1433.52     1441.80     32.85 o 
  -2   4   1     2684.22     3107.90     55.25 o 
   0   4   1     2273.01     2288.66     41.08 o 
   2   4   1     3430.85     3857.25     71.45 o 
   4   4   1      626.86      512.05     20.55 o 
   6   4   1        4.59        2.19      8.13 o 
   8   4   1       12.09        6.63      8.36 o 
  10   4   1     3549.68     3885.98     70.15 o 
  12   4   1     1801.11     1761.85     50.04 o 
  14   4   1       12.67        6.47     14.86 o 
  16   4   1      192.59      131.07     22.46 o 
  18   4   1        0.14        0.96     20.78 o 
  20   4   1     1223.15     1335.56     65.68 o 
  22   4   1      116.72      148.83     34.07 o 
  24   4   1      425.40      447.03     51.99 o 
  26   4   1       16.94       41.94     45.20 o 
 -25   5   1      720.81      930.98     86.24 o 
 -23   5   1       79.24       41.37     32.59 o 
 -21   5   1        8.41       -5.07     26.77 o 
 -19   5   1       16.69       -3.16     23.55 o 
 -17   5   1      220.22      220.10     32.64 o 
 -15   5   1        2.59       12.97     18.88 o 
 -13   5   1      230.37      200.30     24.51 o 
 -11   5   1     1170.55     1147.11     42.97 o 
  -9   5   1      142.58      130.77     19.46 o 
  -7   5   1     2635.49     2962.88     53.01 o 
  -5   5   1      610.81      543.08     24.47 o 
  -3   5   1      780.17      694.50     26.83 o 
  -1   5   1      355.31      340.46     21.13 o 
   1   5   1       39.13       28.48     10.77 o 
   3   5   1     2217.23     2368.57     46.75 o 
   5   5   1      539.02      508.07     24.35 o 
   7   5   1     1799.67     1880.34     51.02 o 
   9   5   1     3687.59     3863.91     73.72 o 
  11   5   1      584.92      568.16     34.30 o 
  13   5   1      866.05      832.70     39.57 o 
  15   5   1       52.26       31.20     21.51 o 
  17   5   1      197.11      160.84     30.91 o 
  19   5   1       15.75       13.62     25.54 o 
  21   5   1        2.88       -3.02     31.54 o 
  23   5   1      240.38      217.80     49.59 o 
  25   5   1       42.65       41.42     45.25 o 
 -22   6   1      608.65      701.42     74.85 o 
 -20   6   1      115.57      132.96     42.73 o 
 -18   6   1        0.01       -8.59     27.54 o 
 -16   6   1      319.80      303.33     39.06 o 
 -14   6   1      349.70      273.49     35.99 o 
 -12   6   1      361.68      353.44     37.02 o 
 -10   6   1        5.29       -5.32     15.98 o 
  -8   6   1      195.04      179.67     24.32 o 
  -6   6   1      477.46      492.81     30.36 o 
  -4   6   1      114.11       61.74     15.29 o 
  -2   6   1        1.06       -1.82     11.48 o 
   0   6   1      138.91      100.14     17.93 o 
   2   6   1       42.87       19.09     12.82 o 
   4   6   1     2557.16     2774.83     51.42 o 
   6   6   1     1171.27     1201.68     45.36 o 
   8   6   1     3194.09     3594.77    110.89 o 
  10   6   1     1204.67     1257.79     48.19 o 
  12   6   1       29.37       18.51     18.63 o 
  14   6   1      177.77      151.84     37.10 o 
  16   6   1      197.90      179.42     39.42 o 
  18   6   1      171.75      126.93     38.50 o 
  20   6   1      464.32      511.96     63.56 o 
  22   6   1      122.93      104.90     51.69 o 
 -21   7   1       15.20       23.79     43.84 o 
 -19   7   1        4.00       -0.45     39.07 o 
 -17   7   1        1.75      -19.87     32.28 o 
 -15   7   1      366.19      372.88     53.82 o 
 -13   7   1      207.74      211.95     43.00 o 
 -11   7   1      123.56      108.71     28.78 o 
  -9   7   1      145.48      156.37     26.03 o 
  -7   7   1        1.24      -16.02     16.39 o 
  -5   7   1     1518.59     1657.57     55.98 o 
  -3   7   1        5.17        7.58     17.36 o 
  -1   7   1      114.66       87.60     18.48 o 
   1   7   1      161.73      121.57     20.39 o 
   3   7   1        5.13       -0.19     17.16 o 
   5   7   1       36.48       21.73     18.57 o 
   7   7   1      950.73      967.02     52.96 o 
   9   7   1      327.33      279.88     37.06 o 
  11   7   1        0.07        0.15     26.29 o 
  13   7   1      428.06      458.21     53.94 o 
  15   7   1      228.50      227.35     47.85 o 
  17   7   1        1.32        5.32     35.18 o 
  19   7   1       25.07        4.59     39.94 o 
 -16   8   1        0.05        1.00     38.66 o 
 -14   8   1       32.73       32.24     40.64 o 
 -12   8   1      377.30      354.53     53.38 o 
 -10   8   1      469.49      422.70     55.05 o 
  -8   8   1        2.01      -14.66     27.82 o 
  -6   8   1       34.30       25.89     26.68 o 
  -4   8   1      649.87      614.22     49.79 o 
  -2   8   1       92.35       69.29     24.05 o 
   0   8   1      185.10      174.40     32.22 o 
   2   8   1      384.05      399.03     40.61 o 
   4   8   1      333.99      265.01     37.04 o 
   6   8   1      386.81      385.68     44.18 o 
   8   8   1       14.56       -7.67     26.27 o 
  10   8   1       86.22       72.58     37.97 o 
  12   8   1        0.62       -9.60     34.62 o 
  14   8   1      114.37       99.52     44.00 o 
  16   8   1      115.71       72.86     43.98 o 
 -11   9   1      174.14      158.05     48.89 o 
  -9   9   1      325.03      370.48     72.32 o 
  -7   9   1      201.59      188.14     59.90 o 
  -5   9   1       22.38       33.45     46.11 o 
  -3   9   1       34.35       64.00     43.28 o 
  -1   9   1        0.17       18.91     40.43 o 
   1   9   1      164.21      137.17     54.40 o 
   3   9   1      206.07      123.43     42.00 o 
   5   9   1      249.44      216.99     40.42 o 
   7   9   1        8.79        1.53     37.54 o 
   9   9   1      255.27      235.73     53.13 o 
  11   9   1      172.85      148.38     49.86 o 
 -28   0   2       48.11       75.54     73.44 o 
 -26   0   2      172.51      235.36     81.49 o 
 -24   0   2       10.76      -18.54     40.57 o 
 -22   0   2     2437.38     2724.76    116.69 o 
 -20   0   2      286.59      233.99     33.70 o 
 -18   0   2      388.73      308.95     33.78 o 
 -16   0   2    18029.66    19849.93    379.26 o 
 -14   0   2      476.65      514.92     33.23 o 
 -12   0   2       21.88       21.10     12.09 o 
 -10   0   2    11498.61    12516.91    144.10 o 
  -8   0   2     4706.16     4476.25     64.82 o 
  -6   0   2     1047.52      823.42     24.28 o 
  -4   0   2     5616.91     5879.68    122.85 o 
  -2   0   2     3069.06     3039.98     99.50 o 
   0   0   2     2964.02     2889.08     34.87 o 
   2   0   2    25486.67    25291.76    324.42 o 
   4   0   2     6497.72     6768.66    130.05 o 
   6   0   2     7776.44     8257.67    144.34 o 
   8   0   2      298.01      338.54     20.69 o 
  10   0   2     1789.51     1603.00     46.77 o 
  12   0   2      987.88      909.38     39.08 o 
  14   0   2      486.54      498.25     33.15 o 
  16   0   2     2904.96     2996.68     81.34 o 
  18   0   2      315.65      319.83     34.81 o 
  20   0   2      131.86      107.96     27.18 o 
  22   0   2      203.80      183.10     45.62 o 
  24   0   2        1.64       28.68     50.01 o 
  26   0   2     1561.11     2034.69    174.51 o 
  28   0   2      157.81      114.71     75.89 o 
 -29   1   2       99.68      148.08     57.33 o 
 -27   1   2      229.82      288.24     63.19 o 
 -25   1   2       47.91       31.72     31.51 o 
 -23   1   2      135.17      124.30     29.26 o 
 -21   1   2       42.55       33.03     20.74 o 
 -19   1   2    14256.18    16144.19    141.36 o 
 -17   1   2     3158.15     3153.42     58.12 o 
 -15   1   2     9083.87     9526.15     93.48 o 
 -13   1   2     1051.34      991.89     28.71 o 
 -11   1   2     4795.69     5260.05     58.41 o 
  -9   1   2     1402.67     1432.36     27.42 o 
  -7   1   2      996.64      817.27     28.28 o 
  -5   1   2     1382.49     1294.71     20.46 o 
  -3   1   2    18288.61    18570.97    103.11 o 
  -1   1   2     1572.47     1624.30     19.45 o 
   1   1   2     8538.92     8492.27     50.86 o 
   3   1   2     7018.67     7396.41     55.81 o 
   5   1   2    39493.50    42380.58    199.49 o 
   7   1   2        1.65       -0.70      5.16 o 
   9   1   2     4903.41     4866.24     53.21 o 
  11   1   2     3306.87     3733.46     51.47 o 
  13   1   2      401.40      451.12     22.45 o 
  15   1   2     3221.19     3327.88     57.61 o 
  17   1   2     6142.55     6546.18     86.86 o 
  19   1   2      139.30      112.07     21.49 o 
  21   1   2      185.63      166.83     27.10 o 
  23   1   2      272.58      245.16     36.12 o 
  25   1   2       84.85       46.62     34.16 o 
  27   1   2      208.66      130.08     51.78 o 
 -28   2   2       20.98       13.47     38.67 o 
 -26   2   2      115.79      130.78     43.27 o 
 -24   2   2       72.74       60.20     27.99 o 
 -22   2   2      416.05      442.31     43.20 o 
 -20   2   2      997.16     1003.50     51.87 o 
 -18   2   2     4379.55     4532.79    102.77 o 
 -16   2   2     3738.18     3840.64     71.84 o 
 -14   2   2      735.38      790.51     27.44 o 
 -12   2   2       83.00       54.84     10.45 o 
 -10   2   2      930.23      946.99     24.59 o 
  -8   2   2     3833.86     4226.41     46.91 o 
  -6   2   2      162.35      128.54      9.66 o 
  -4   2   2     1447.67     1610.90     25.46 o 
  -2   2   2     3458.07     3624.65     38.06 o 
   0   2   2    40541.34    44808.80    379.19 o 
   2   2   2   146445.28   155420.84   1180.30 o 
   4   2   2    20983.26    23023.18    138.40 o 
   6   2   2     6783.03     7709.67     73.82 o 
   8   2   2      120.71       97.36     12.37 o 
  10   2   2       24.50        7.89      7.13 o 
  12   2   2     1379.28     1520.14     33.92 o 
  14   2   2       13.11       11.92     10.48 o 
  16   2   2     1078.54     1051.87     41.34 o 
  18   2   2      261.00      261.97     27.52 o 
  20   2   2     4177.22     4526.46     92.26 o 
  22   2   2     1940.98     2020.33     76.48 o 
  24   2   2      379.00      488.79     50.23 o 
  26   2   2      122.06       89.72     38.93 o 
  28   2   2        0.20       -0.52     48.98 o 
 -27   3   2       54.24       36.42     40.36 o 
 -25   3   2        7.95      -11.43     26.47 o 
 -23   3   2        0.97       -2.65     24.09 o 
 -21   3   2        1.90       -2.27     20.75 o 
 -19   3   2     1692.87     1666.84     65.11 o 
 -17   3   2     1228.96     1230.36     54.01 o 
 -15   3   2       69.93       48.16     15.53 o 
 -13   3   2     1034.69      978.92     29.59 o 
 -11   3   2     3754.00     4192.99     68.55 o 
  -9   3   2      311.33      267.10     16.00 o 
  -7   3   2      541.44      508.82     18.91 o 
  -5   3   2     1274.56     1152.97     29.71 o 
  -3   3   2     1486.21     1554.65     29.60 o 
  -1   3   2    10628.59    12212.10     84.66 o 
   1   3   2      596.86      553.53     16.92 o 
   3   3   2     1183.20     1220.37     25.43 o 
   5   3   2     1688.49     1930.02     30.34 o 
   7   3   2     2719.47     2832.58     51.12 o 
   9   3   2     7058.01     8210.49     99.77 o 
  11   3   2       48.46       43.17     13.42 o 
  13   3   2      347.55      325.25     25.55 o 
  15   3   2      483.34      421.62     30.59 o 
  17   3   2      192.47      171.68     24.04 o 
  19   3   2      469.16      426.07     41.77 o 
  21   3   2       65.23       59.23     26.25 o 
  23   3   2       97.87       70.70     30.16 o 
  25   3   2       65.33      102.87     35.59 o 
  27   3   2      311.51      473.80     57.03 o 
 -26   4   2       21.23       10.92     35.11 o 
 -24   4   2      712.13      855.30     63.85 o 
 -22   4   2      215.19      197.63     35.53 o 
 -20   4   2      123.23       69.64     26.88 o 
 -18   4   2       92.29       65.73     24.22 o 
 -16   4   2      129.32      120.57     24.54 o 
 -14   4   2     1159.28     1103.46     40.45 o 
 -12   4   2     4533.44     4965.94     79.94 o 
 -10   4   2     2503.17     2571.38     46.67 o 
  -8   4   2     1403.76     1333.61     33.13 o 
  -6   4   2      389.69      408.05     19.81 o 
  -4   4   2     2905.43     3013.16     47.64 o 
  -2   4   2     4422.97     4597.87     58.23 o 
   0   4   2      257.45      197.74     15.05 o 
   2   4   2      909.70      849.03     25.64 o 
   4   4   2    12314.79    14099.72    102.27 o 
   6   4   2      646.50      662.94     21.85 o 
   8   4   2     2168.29     2371.80     52.95 o 
  10   4   2     1035.95      924.58     36.24 o 
  12   4   2      291.25      287.84     24.96 o 
  14   4   2        5.31        1.40     14.23 o 
  16   4   2        9.66        6.16     15.93 o 
  18   4   2      238.06      170.92     30.42 o 
  20   4   2      119.43      110.58     30.27 o 
  22   4   2        4.43       12.35     27.37 o 
  24   4   2        9.36       12.79     35.83 o 
  26   4   2      126.87      100.65     48.16 o 
 -25   5   2       43.73       40.94     36.69 o 
 -23   5   2      198.39      165.77     38.75 o 
 -21   5   2       12.64       11.79     26.27 o 
 -19   5   2      316.50      330.42     39.89 o 
 -17   5   2      790.65      782.70     52.22 o 
 -15   5   2       71.70       59.66     21.28 o 
 -13   5   2       73.01       57.31     20.32 o 
 -11   5   2      188.77      161.80     21.22 o 
  -9   5   2     1312.83     1381.98     44.67 o 
  -7   5   2     1862.03     1925.64     43.65 o 
  -5   5   2        0.00       -3.78     10.04 o 
  -3   5   2        3.30       10.12     10.09 o 
  -1   5   2      374.98      398.60     22.24 o 
   1   5   2     1685.46     1771.91     40.91 o 
   3   5   2      147.92       84.70     13.37 o 
   5   5   2      208.42      233.84     18.54 o 
   7   5   2     2022.87     2096.02     64.67 o 
   9   5   2       80.43       62.49     16.71 o 
  11   5   2     3504.08     3880.84     78.05 o 
  13   5   2       58.18       44.30     18.66 o 
  15   5   2     2047.52     2095.99     64.22 o 
  17   5   2        6.44       12.10     22.96 o 
  19   5   2      117.61      106.22     36.72 o 
  21   5   2       45.45       44.60     34.35 o 
  23   5   2       10.05       20.14     39.29 o 
 -22   6   2       34.90       17.74     37.72 o 
 -20   6   2       62.51       86.70     33.49 o 
 -18   6   2      283.40      258.09     38.87 o 
 -16   6   2      119.77       95.22     28.82 o 
 -14   6   2      608.83      644.34     49.58 o 
 -12   6   2      340.92      318.29     34.93 o 
 -10   6   2       34.88       10.29     15.64 o 
  -8   6   2      110.87       84.07     19.29 o 
  -6   6   2     3550.56     3841.13     68.04 o 
  -4   6   2      121.78       96.49     16.21 o 
  -2   6   2       15.79        8.57     11.97 o 
   0   6   2       64.99       47.98     13.20 o 
   2   6   2      197.59      162.70     18.61 o 
   4   6   2       25.31        8.57     14.39 o 
   6   6   2      788.53      736.65     36.72 o 
   8   6   2       33.93       25.50     16.35 o 
  10   6   2      669.93      585.30     36.82 o 
  12   6   2     2035.70     2065.25     73.41 o 
  14   6   2     2942.77     2892.38    108.69 o 
  16   6   2      356.04      368.73     51.92 o 
  18   6   2       23.44       -7.36     29.49 o 
  20   6   2       13.96       -5.01     36.81 o 
  22   6   2       11.87      -17.39     40.51 o 
 -21   7   2      288.97      298.34     59.62 o 
 -19   7   2       51.58       30.94     41.25 o 
 -17   7   2       25.35       -4.30     34.99 o 
 -15   7   2      118.80      104.76     37.82 o 
 -13   7   2        0.48       12.40     23.49 o 
 -11   7   2       38.12       27.70     24.28 o 
  -9   7   2       77.37       44.04     20.37 o 
  -7   7   2      372.33      285.02     30.48 o 
  -5   7   2     2146.50     2325.92     65.20 o 
  -3   7   2     2363.93     2555.42     60.28 o 
  -1   7   2        9.74        1.40     14.88 o 
   1   7   2        0.26       -6.61     16.28 o 
   3   7   2      664.15      705.95     39.69 o 
   5   7   2       21.77       17.78     21.77 o 
   7   7   2      304.84      287.19     36.60 o 
   9   7   2      494.47      456.64     44.42 o 
  11   7   2      315.18      317.13     40.69 o 
  13   7   2      402.78      390.50     53.29 o 
  15   7   2      670.01      530.59     62.37 o 
  17   7   2      721.96      798.01     75.97 o 
  19   7   2       61.21       76.70     43.88 o 
 -16   8   2        0.97      -30.26     39.03 o 
 -14   8   2      172.59      160.53     46.81 o 
 -12   8   2      194.14      208.77     46.61 o 
 -10   8   2       33.62       -7.39     31.12 o 
  -8   8   2       60.98       32.69     32.30 o 
  -6   8   2      650.43      670.02     45.89 o 
  -4   8   2      244.40      188.87     29.82 o 
  -2   8   2       33.82       14.98     27.63 o 
   0   8   2       55.21       40.49     25.02 o 
   2   8   2       96.50       52.34     27.25 o 
   4   8   2        0.27      -12.41     25.22 o 
   6   8   2       26.57       15.46     25.68 o 
   8   8   2      176.10      177.29     35.42 o 
  10   8   2        8.06        0.26     31.34 o 
  12   8   2       15.14       37.86     37.57 o 
  14   8   2      116.11       80.84     44.39 o 
  16   8   2       98.56       54.30     39.85 o 
 -11   9   2       75.14       95.02     57.99 o 
  -9   9   2        3.60      -21.96     47.39 o 
  -7   9   2       63.77       70.12     52.67 o 
  -5   9   2       73.32       71.69     69.25 o 
  -3   9   2       56.93       80.58     47.97 o 
  -1   9   2       10.31      -13.11     41.28 o 
   1   9   2       66.17       84.06     38.32 o 
   3   9   2        0.46       -4.46     35.17 o 
   5   9   2        6.65       -5.69     30.62 o 
   7   9   2      243.69      309.51     54.97 o 
   9   9   2       49.00       30.22     40.88 o 
  11   9   2        3.73       16.22     44.24 o 
 -29   1   3      240.25      243.67     64.50 o 
 -27   1   3       26.58       40.10     40.55 o 
 -25   1   3       85.38       82.62     33.49 o 
 -23   1   3      363.48      289.59     43.77 o 
 -21   1   3       25.21       25.78     18.67 o 
 -19   1   3        3.52       11.99     13.84 o 
 -17   1   3      127.10       80.16     15.36 o 
 -15   1   3        2.92       11.17     10.22 o 
 -13   1   3     1350.22     1478.26     33.88 o 
 -11   1   3      317.23      226.77     14.25 o 
  -9   1   3     5731.29     5729.52     54.08 o 
  -7   1   3     2773.30     2844.81     42.93 o 
  -5   1   3     3257.97     3402.89     40.72 o 
  -3   1   3      144.96      164.70      7.27 o 
  -1   1   3    16594.20    17706.36     81.74 o 
   1   1   3    46803.98    48694.70    238.38 o 
   3   1   3     6785.94     7618.20     80.86 o 
   5   1   3     1036.46      877.58     17.65 o 
   7   1   3     1577.43     1628.09     27.94 o 
   9   1   3      464.11      403.67     16.70 o 
  11   1   3        0.07        1.12      7.83 o 
  13   1   3     1578.92     1661.74     49.01 o 
  15   1   3      504.45      515.66     26.79 o 
  17   1   3      117.79       88.55     17.23 o 
  19   1   3     1468.81     1540.88     53.18 o 
  21   1   3     1344.25     1262.50     51.87 o 
  23   1   3      133.79      115.31     35.04 o 
  25   1   3       79.90       59.40     35.47 o 
  27   1   3       50.18       68.65     46.69 o 
 -28   2   3      480.92      532.15     65.47 o 
 -26   2   3      204.22      214.47     46.75 o 
 -24   2   3      784.25      894.86     59.72 o 
 -22   2   3      163.71      168.00     30.70 o 
 -20   2   3     1454.30     1466.12     61.46 o 
 -18   2   3     6076.89     6349.53     98.24 o 
 -16   2   3     1565.80     1442.74     38.40 o 
 -14   2   3     6821.87     6779.52     79.65 o 
 -12   2   3      732.42      726.09     23.58 o 
 -10   2   3    19032.70    21411.44    133.83 o 
  -8   2   3     9007.66     9910.82     73.40 o 
  -6   2   3        8.58        7.10      5.50 o 
  -4   2   3      296.87      264.50     11.64 o 
  -2   2   3    15269.76    17353.36    160.84 o 
   0   2   3   128426.11   140630.88    736.34 o 
   2   2   3    52449.86    59494.09    476.58 o 
   4   2   3      411.87      434.33     17.00 o 
   6   2   3    26939.10    30053.58    429.22 o 
   8   2   3    11094.74    12299.63    113.05 o 
  10   2   3     1131.18     1099.79     25.03 o 
  12   2   3     1193.52     1289.26     39.46 o 
  14   2   3      290.00      260.28     23.78 o 
  16   2   3      590.57      526.00     33.19 o 
  18   2   3     3599.85     3846.61     85.58 o 
  20   2   3     2640.97     2940.60     76.43 o 
  22   2   3      439.02      424.42     44.75 o 
  24   2   3      366.24      379.07     46.46 o 
  26   2   3      573.84      686.51     71.01 o 
 -27   3   3      368.59      421.99     59.04 o 
 -25   3   3       25.20       30.33     30.25 o 
 -23   3   3      490.52      486.67     47.77 o 
 -21   3   3      404.55      362.06     39.15 o 
 -19   3   3       78.33       37.45     21.76 o 
 -17   3   3      121.85      106.05     24.26 o 
 -15   3   3     3529.66     3545.30     57.66 o 
 -13   3   3     1871.78     1993.91     40.92 o 
 -11   3   3     1136.77     1117.15     29.39 o 
  -9   3   3      493.74      530.33     20.04 o 
  -7   3   3      528.18      457.19     17.98 o 
  -5   3   3       82.38       55.21      8.63 o 
  -3   3   3      302.02      261.50     13.75 o 
  -1   3   3    10993.78    12663.63    104.58 o 
   1   3   3     4095.05     4644.13     71.29 o 
   3   3   3       36.69       18.33      6.58 o 
   5   3   3     1156.06     1283.82     32.56 o 
   7   3   3     6916.60     7995.98     89.73 o 
   9   3   3        0.07        4.44      9.77 o 
  11   3   3      257.31      292.34     23.33 o 
  13   3   3      379.48      415.84     28.63 o 
  15   3   3        1.74       -6.09     13.53 o 
  17   3   3        2.36       -9.42     16.00 o 
  19   3   3     1259.71     1240.60     51.17 o 
  21   3   3      703.59      814.18     57.50 o 
  23   3   3     1359.74     1494.74     72.92 o 
  25   3   3      422.64      493.42     55.27 o 
  27   3   3        4.71       -8.40     43.94 o 
 -26   4   3      624.47      759.78     67.31 o 
 -24   4   3       27.20       14.03     28.69 o 
 -22   4   3       18.12        7.84     25.12 o 
 -20   4   3      402.53      393.55     42.23 o 
 -18   4   3      846.75      856.43     52.01 o 
 -16   4   3       23.14       32.14     19.74 o 
 -14   4   3      889.99      902.01     45.12 o 
 -12   4   3      124.10      112.29     15.47 o 
 -10   4   3     1211.90     1236.06     33.29 o 
  -8   4   3      698.80      556.59     22.72 o 
  -6   4   3      128.11      101.19     12.40 o 
  -4   4   3       21.24        2.42      7.67 o 
  -2   4   3     4346.42     4618.49     58.80 o 
   0   4   3      458.21      612.42     22.11 o 
   2   4   3     2819.34     2846.33     45.08 o 
   4   4   3      984.48      945.85     30.21 o 
   6   4   3       40.47       24.88      8.91 o 
   8   4   3       95.47       70.97     14.77 o 
  10   4   3     2309.42     2371.09     56.25 o 
  12   4   3     1472.75     1442.98     47.06 o 
  14   4   3      220.17      171.71     23.19 o 
  16   4   3        2.10        1.11     16.83 o 
  18   4   3      222.83      199.54     32.41 o 
  20   4   3      495.76      481.69     47.32 o 
  22   4   3       81.43       73.22     36.59 o 
  24   4   3      137.59      173.04     46.57 o 
  26   4   3      118.41      200.71     55.07 o 
 -25   5   3      191.12      210.59     45.81 o 
 -23   5   3      303.36      339.93     46.95 o 
 -21   5   3       84.55       76.27     31.53 o 
 -19   5   3      109.39       80.08     27.48 o 
 -17   5   3      153.60      119.49     27.79 o 
 -15   5   3      329.69      295.17     34.70 o 
 -13   5   3       33.29       16.39     17.72 o 
 -11   5   3     2619.87     2792.37     63.59 o 
  -9   5   3     1076.77     1109.08     33.19 o 
  -7   5   3      226.26      163.86     17.10 o 
  -5   5   3     3670.86     4060.06     63.13 o 
  -3   5   3      188.05      146.73     15.64 o 
  -1   5   3       80.90       45.31     11.84 o 
   1   5   3      106.97       90.48     13.77 o 
   3   5   3       17.59       11.21     10.60 o 
   5   5   3     1524.40     1676.18     47.11 o 
   7   5   3      226.40      183.58     21.25 o 
   9   5   3      184.49      167.30     21.15 o 
  11   5   3       69.25       45.20     17.18 o 
  13   5   3     1196.25     1195.18     47.85 o 
  15   5   3     1132.54     1046.55     57.04 o 
  17   5   3       20.88       15.98     27.03 o 
  19   5   3      425.20      418.49     55.03 o 
  21   5   3       33.04      -27.92     32.55 o 
  23   5   3       21.84       19.47     38.87 o 
 -22   6   3       76.20       51.23     40.58 o 
 -20   6   3      296.38      297.69     43.77 o 
 -18   6   3       34.19       29.14     26.88 o 
 -16   6   3       51.19       37.88     25.62 o 
 -14   6   3       45.15       25.53     21.84 o 
 -12   6   3     1185.24     1290.95     57.63 o 
 -10   6   3     1036.72     1010.34     42.66 o 
  -8   6   3      363.37      313.34     27.94 o 
  -6   6   3     3149.86     3508.75     64.81 o 
  -4   6   3      102.50       72.07     15.81 o 
  -2   6   3      172.30      174.37     19.22 o 
   0   6   3        4.63       -1.53     11.72 o 
   2   6   3       23.13        5.70     12.37 o 
   4   6   3      628.33      613.78     34.90 o 
   6   6   3      323.43      318.34     29.07 o 
   8   6   3      297.72      223.49     30.80 o 
  10   6   3      795.88      797.19     47.91 o 
  12   6   3      173.05      152.10     29.73 o 
  14   6   3      524.90      514.43     61.08 o 
  16   6   3       41.17       15.97     29.64 o 
  18   6   3      122.36      111.78     40.08 o 
  20   6   3       55.11       59.72     39.97 o 
  22   6   3      513.35      590.50     72.84 o 
 -21   7   3        5.63        9.53     44.66 o 
 -19   7   3       10.96       -0.21     34.69 o 
 -17   7   3       79.69       60.25     35.87 o 
 -15   7   3      635.66      671.71     56.04 o 
 -13   7   3      615.22      691.30     54.02 o 
 -11   7   3      210.18      156.43     32.69 o 
  -9   7   3       27.97       26.11     22.41 o 
  -7   7   3      329.51      240.50     28.26 o 
  -5   7   3        7.65        5.35     15.82 o 
  -3   7   3      190.49      140.51     19.70 o 
  -1   7   3      191.48      165.75     21.96 o 
   1   7   3        0.66       -1.45     16.58 o 
   3   7   3      104.70       68.36     24.42 o 
   5   7   3      185.21      173.75     29.47 o 
   7   7   3      458.54      519.86     44.66 o 
   9   7   3      565.87      634.19     50.71 o 
  11   7   3       81.24       43.92     25.30 o 
  13   7   3     1023.39     1085.30     76.33 o 
  15   7   3       55.94       22.35     34.93 o 
  17   7   3      142.11      104.84     43.70 o 
  19   7   3        0.91      -47.60     34.77 o 
 -16   8   3        0.00      -14.03     38.46 o 
 -14   8   3      121.75      120.72     41.16 o 
 -12   8   3        0.01      -20.96     32.16 o 
 -10   8   3      373.88      319.10     50.22 o 
  -8   8   3        0.37       -9.17     24.77 o 
  -6   8   3       32.70       13.75     21.08 o 
  -4   8   3       15.13        3.45     24.35 o 
  -2   8   3       10.94       -3.39     26.33 o 
   0   8   3       87.94       72.69     27.46 o 
   2   8   3      306.83      269.56     38.07 o 
   4   8   3      181.28      128.52     31.00 o 
   6   8   3      253.33      247.24     37.37 o 
   8   8   3      165.89      157.47     35.61 o 
  10   8   3        2.20       17.69     33.47 o 
  12   8   3        9.69       -9.18     34.77 o 
  14   8   3        0.00       -8.16     39.85 o 
  16   8   3      166.40       69.46     45.31 o 
 -11   9   3       49.13       67.48     53.69 o 
  -9   9   3      269.28      337.59     70.89 o 
  -7   9   3       18.68       -9.27     44.82 o 
  -5   9   3      109.13      112.96     75.89 o 
  -3   9   3      475.97      445.92     57.88 o 
  -1   9   3       43.44       33.91     37.69 o 
   1   9   3        3.98      -23.86     33.96 o 
   3   9   3      616.92      686.46     69.66 o 
   5   9   3       31.75       34.58     33.90 o 
   7   9   3        4.65       28.94     34.83 o 
   9   9   3       19.48       -0.18     40.12 o 
  11   9   3      506.59      483.08     66.48 o 
 -30   0   4       26.30       15.74     71.69 o 
 -28   0   4      482.98      520.74    113.31 o 
 -26   0   4       54.35       61.55     58.75 o 
 -24   0   4      135.92       83.18     38.31 o 
 -22   0   4      206.93      252.12     46.85 o 
 -20   0   4      485.17      501.52     43.47 o 
 -18   0   4     8737.22     9717.59    148.09 o 
 -16   0   4      852.97      811.51     42.19 o 
 -14   0   4       50.30       54.74     16.01 o 
 -12   0   4       32.37       -2.04     10.20 o 
 -10   0   4     3073.91     3174.56     97.54 o 
  -8   0   4     5019.73     5611.85     70.76 o 
  -6   0   4     6788.84     7111.40    163.24 o 
  -4   0   4    74430.33    78061.45    954.13 o 
  -2   0   4    23584.20    25547.56    144.05 o 
   0   0   4     4105.82     4308.37     47.59 o 
   2   0   4   102476.39   105121.56   1474.29 o 
   4   0   4      402.84      316.93     16.71 o 
   6   0   4    11772.54    13068.36    316.67 o 
   8   0   4    22008.80    24726.49    184.58 o 
  10   0   4      574.71      488.25     28.52 o 
  12   0   4      150.43      111.63     20.09 o 
  14   0   4      334.76      258.91     28.47 o 
  16   0   4      153.03      144.28     26.61 o 
  18   0   4       12.34       13.83     19.50 o 
  20   0   4        6.12       -1.28     26.27 o 
  22   0   4      790.80      859.65     73.53 o 
  24   0   4      217.30      235.79     52.76 o 
  26   0   4     1829.84     2360.98    187.80 o 
  28   0   4        0.51       -6.64     68.55 o 
 -29   1   4       10.14       -5.26     48.07 o 
 -27   1   4        2.56      -15.85     37.77 o 
 -25   1   4       17.94       23.70     28.74 o 
 -23   1   4       91.66       70.21     29.86 o 
 -21   1   4     1013.20     1071.36     45.90 o 
 -19   1   4      857.57      791.88     37.45 o 
 -17   1   4     1177.11     1092.46     34.79 o 
 -15   1   4     3522.28     3673.28     56.76 o 
 -13   1   4     3745.34     3891.30     67.66 o 
 -11   1   4     3570.52     3871.10     48.98 o 
  -9   1   4     8865.80    10112.28    125.64 o 
  -7   1   4     3335.84     3264.57     44.98 o 
  -5   1   4      335.41      423.65     18.03 o 
  -3   1   4     1734.87     1713.55     22.18 o 
  -1   1   4     2235.49     2252.92     29.56 o 
   1   1   4    30331.08    31055.41    317.44 o 
   3   1   4     3986.06     4353.89     49.34 o 
   5   1   4     1511.67     1809.28     26.29 o 
   7   1   4    20669.57    22107.82    193.06 o 
   9   1   4    15196.96    17435.13    183.38 o 
  11   1   4     4714.90     5114.62     62.37 o 
  13   1   4      420.77      420.05     22.97 o 
  15   1   4      121.53      103.50     15.75 o 
  17   1   4       44.88       24.82     15.01 o 
  19   1   4     2571.24     2774.13     70.84 o 
  21   1   4      161.07      111.46     24.53 o 
  23   1   4      130.36      158.77     38.29 o 
  25   1   4       77.82       51.58     35.55 o 
  27   1   4      695.71     1006.96    161.05 o 
 -28   2   4       50.67       77.78     42.60 o 
 -26   2   4       93.98      121.75     39.27 o 
 -24   2   4      547.06      606.04     61.12 o 
 -22   2   4     1091.86     1202.07     59.71 o 
 -20   2   4     1631.65     1550.48     62.17 o 
 -18   2   4     1852.32     1761.15     53.72 o 
 -16   2   4      780.70      714.21     27.94 o 
 -14   2   4     3672.32     3824.94     68.39 o 
 -12   2   4     3304.58     3721.76     55.99 o 
 -10   2   4    10598.48    11704.67    122.48 o 
  -8   2   4      126.77      116.30      9.73 o 
  -6   2   4      323.03      305.97     12.35 o 
  -4   2   4     2771.95     2814.05     34.47 o 
  -2   2   4    22445.63    24729.74    162.25 o 
   0   2   4    24249.40    25825.51    174.33 o 
   2   2   4       91.65       86.02      7.39 o 
   4   2   4     3995.96     4390.78     72.11 o 
   6   2   4     1813.02     1650.36     35.42 o 
   8   2   4     2022.94     2286.99     45.45 o 
  10   2   4      782.16      816.35     30.58 o 
  12   2   4       69.35       59.79     11.49 o 
  14   2   4      197.14      166.04     20.61 o 
  16   2   4      138.88      135.84     21.30 o 
  18   2   4     2438.62     2635.50     69.11 o 
  20   2   4        7.27       -2.24     18.87 o 
  22   2   4       86.46       56.41     26.37 o 
  24   2   4       79.90       80.30     31.72 o 
  26   2   4      202.29      163.26     46.79 o 
 -27   3   4       94.17       18.59     37.56 o 
 -25   3   4      103.29      114.84     36.88 o 
 -23   3   4      109.72       89.86     29.39 o 
 -21   3   4      166.21      130.12     29.68 o 
 -19   3   4       24.52       26.52     20.25 o 
 -17   3   4     6013.03     6431.74    118.10 o 
 -15   3   4     3011.66     3172.58     66.23 o 
 -13   3   4      226.34      205.56     16.87 o 
 -11   3   4      585.34      525.30     20.69 o 
  -9   3   4      281.16      308.31     16.94 o 
  -7   3   4        8.42        1.65      6.85 o 
  -5   3   4     1898.58     1881.39     33.38 o 
  -3   3   4       15.09        8.94      6.43 o 
  -1   3   4     3825.03     4346.57     49.10 o 
   1   3   4      789.48      743.58     20.07 o 
   3   3   4     4253.42     4465.87     51.44 o 
   5   3   4     5211.85     5726.66     94.91 o 
   7   3   4      772.98      851.85     29.40 o 
   9   3   4     1837.83     1876.02     45.85 o 
  11   3   4      122.11      170.27     19.21 o 
  13   3   4       88.52       67.44     16.98 o 
  15   3   4      834.60      848.74     39.06 o 
  17   3   4      396.73      332.90     30.66 o 
  19   3   4     5145.49     5926.04    108.18 o 
  21   3   4      352.88      392.95     43.47 o 
  23   3   4        9.99        9.43     27.76 o 
  25   3   4      432.03      508.18     66.29 o 
 -26   4   4      206.50      211.67     42.98 o 
 -24   4   4        0.98      -14.78     28.06 o 
 -22   4   4      487.66      523.96     50.83 o 
 -20   4   4      156.12      128.26     29.68 o 
 -18   4   4      853.00      796.67     48.89 o 
 -16   4   4     3971.61     4258.75     98.87 o 
 -14   4   4     1499.82     1527.30     57.01 o 
 -12   4   4     2468.02     2570.48     48.99 o 
 -10   4   4        0.68       -5.64      9.49 o 
  -8   4   4      658.38      641.94     24.44 o 
  -6   4   4       27.33       15.78      8.84 o 
  -4   4   4        4.72        3.25      7.65 o 
  -2   4   4     4435.29     4962.13     60.53 o 
   0   4   4      156.77      120.16     12.81 o 
   2   4   4      483.83      567.24     21.53 o 
   4   4   4    13966.17    15771.59    262.86 o 
   6   4   4     2218.65     2332.26     50.42 o 
   8   4   4       18.87       15.65     11.80 o 
  10   4   4       47.74       35.92     14.15 o 
  12   4   4        0.23      -14.33     12.78 o 
  14   4   4       31.93       44.65     17.60 o 
  16   4   4     1408.26     1302.36     50.58 o 
  18   4   4       74.31       49.03     25.17 o 
  20   4   4      108.68       68.79     32.26 o 
  22   4   4      729.59      767.75     71.77 o 
  24   4   4       68.26       39.28     38.61 o 
 -25   5   4      296.58      276.38     47.77 o 
 -23   5   4        4.04       23.09     31.97 o 
 -21   5   4       29.88        8.21     27.38 o 
 -19   5   4      251.47      296.19     39.61 o 
 -17   5   4      831.01      830.67     51.76 o 
 -15   5   4     2297.71     2492.55     78.86 o 
 -13   5   4       97.45       67.43     21.27 o 
 -11   5   4       64.14       50.87     15.99 o 
  -9   5   4      536.48      597.57     27.30 o 
  -7   5   4       66.39       32.70     11.88 o 
  -5   5   4     1587.80     1617.32     40.57 o 
  -3   5   4     1027.44      989.56     31.84 o 
  -1   5   4      359.94      294.57     20.51 o 
   1   5   4       61.94       40.93     11.62 o 
   3   5   4     1155.08     1229.95     33.98 o 
   5   5   4     2910.92     3136.99     63.32 o 
   7   5   4       57.11       32.14     14.46 o 
   9   5   4      169.05      136.75     20.63 o 
  11   5   4      470.32      352.74     29.18 o 
  13   5   4       24.82       16.71     20.08 o 
  15   5   4     1134.59     1090.70     56.46 o 
  17   5   4      216.90      131.42     36.09 o 
  19   5   4     1687.84     1730.99     91.76 o 
  21   5   4      156.69      156.46     46.54 o 
  23   5   4       33.19       44.93     42.87 o 
 -24   6   4     1012.23     1151.14     96.73 o 
 -22   6   4     1006.93     1170.66     74.68 o 
 -20   6   4      414.93      439.90     50.82 o 
 -18   6   4       24.52       11.40     25.84 o 
 -16   6   4      106.43       64.42     26.62 o 
 -14   6   4       61.07       48.84     23.85 o 
 -12   6   4        7.80       10.81     20.36 o 
 -10   6   4       90.43       56.69     21.41 o 
  -8   6   4      297.39      221.92     24.88 o 
  -6   6   4      523.78      446.66     28.38 o 
  -4   6   4     5776.47     6347.63     95.07 o 
  -2   6   4     1476.73     1532.24     43.22 o 
   0   6   4     1023.17     1053.23     36.16 o 
   2   6   4     1115.50     1094.20     36.40 o 
   4   6   4      190.04      183.78     26.87 o 
   6   6   4     2479.64     2671.63     78.50 o 
   8   6   4       22.78        6.17     19.16 o 
  10   6   4      104.64       63.20     23.73 o 
  12   6   4      160.17      133.17     29.40 o 
  14   6   4       44.12       34.07     24.19 o 
  16   6   4      197.79      156.91     40.25 o 
  18   6   4       24.09       -3.59     33.57 o 
  20   6   4      376.91      345.40     58.75 o 
  22   6   4       15.28       -7.84     41.37 o 
 -21   7   4        0.00       24.45     42.26 o 
 -19   7   4       53.12       50.85     39.30 o 
 -17   7   4      469.44      516.15     52.85 o 
 -15   7   4       73.63       60.06     29.88 o 
 -13   7   4       55.64       13.29     24.09 o 
 -11   7   4      177.82      164.62     32.86 o 
  -9   7   4      132.97      102.71     26.60 o 
  -7   7   4     1158.11     1276.27     50.57 o 
  -5   7   4     2194.89     2222.56     63.24 o 
  -3   7   4      173.76      135.83     21.14 o 
  -1   7   4      367.75      294.30     26.70 o 
   1   7   4       41.09       23.07     21.06 o 
   3   7   4      125.23      105.03     26.04 o 
   5   7   4        3.72       -1.81     20.60 o 
   7   7   4      253.54      252.93     34.38 o 
   9   7   4       11.79        1.18     23.09 o 
  11   7   4      562.51      537.24     49.65 o 
  13   7   4      718.34      838.89     73.72 o 
  15   7   4        0.94      -17.42     35.30 o 
  17   7   4      366.17      390.39     52.17 o 
  19   7   4        6.30       47.63     45.01 o 
 -16   8   4       43.93       33.57     42.73 o 
 -14   8   4      124.51      175.59     47.11 o 
 -12   8   4       29.14       25.56     35.35 o 
 -10   8   4      184.31      168.23     36.07 o 
  -8   8   4      142.11      118.42     35.92 o 
  -6   8   4      342.07      296.76     44.64 o 
  -4   8   4      203.52      139.96     31.08 o 
  -2   8   4       21.66        2.21     26.57 o 
   0   8   4       64.35       29.24     25.97 o 
   2   8   4       12.60       14.72     25.10 o 
   4   8   4       96.46       79.68     29.76 o 
   6   8   4       19.62       25.04     27.24 o 
   8   8   4       42.99       14.56     27.78 o 
  10   8   4       87.79       76.95     35.25 o 
  12   8   4      139.87      131.47     43.59 o 
  14   8   4      354.17      366.48     64.21 o 
  16   8   4      125.65      132.93     47.91 o 
 -11   9   4        6.16      -11.34     53.48 o 
  -9   9   4      143.06       96.63     56.85 o 
  -7   9   4       37.21       28.46     45.34 o 
  -5   9   4       16.33       35.32     65.40 o 
  -3   9   4      106.03      108.90     52.48 o 
  -1   9   4      168.27       79.07     39.69 o 
   1   9   4     2093.01     2573.52    109.28 o 
   3   9   4       77.57       33.87     33.84 o 
   5   9   4       20.68       20.21     34.36 o 
   7   9   4       43.94       23.94     35.00 o 
   9   9   4      131.50      121.48     46.93 o 
  11   9   4        1.56       20.82     45.78 o 
 -29   1   5      163.78      179.64     58.60 o 
 -27   1   5     1223.53     1450.89     86.92 o 
 -25   1   5      529.80      559.18     58.88 o 
 -23   1   5       26.00       24.64     27.46 o 
 -21   1   5       73.64       58.14     19.23 o 
 -19   1   5       42.68       22.53     15.62 o 
 -17   1   5     4242.87     4453.26     66.09 o 
 -15   1   5      147.39       99.87     13.95 o 
 -13   1   5      297.04      306.60     17.54 o 
 -11   1   5      130.56       91.47     10.16 o 
  -9   1   5    12024.53    13606.05    234.62 o 
  -7   1   5    19326.40    19686.61    120.48 o 
  -5   1   5     1376.14     1353.03     27.25 o 
  -3   1   5     5131.68     5184.71     61.94 o 
  -1   1   5     3658.07     3732.90     33.86 o 
   1   1   5      884.67      908.44     20.72 o 
   3   1   5     4202.05     4298.17     49.06 o 
   5   1   5     6247.86     6274.26     91.05 o 
   7   1   5     5074.35     5928.36     57.69 o 
  11   1   5     1145.13     1288.86     32.82 o 
  13   1   5       57.76       53.69     12.22 o 
  15   1   5       57.90       27.99     13.23 o 
  17   1   5      480.36      512.27     34.63 o 
  19   1   5        0.09      -13.56     16.21 o 
  21   1   5      447.74      482.71     38.99 o 
  23   1   5      384.90      389.78     45.01 o 
  25   1   5      777.17     1108.30     78.00 o 
  27   1   5       83.53       91.00     57.83 o 
 -28   2   5       27.54       60.02     38.67 o 
 -26   2   5      170.02      171.10     42.38 o 
 -24   2   5      177.62      134.87     38.47 o 
 -22   2   5       92.04       62.80     24.47 o 
 -20   2   5      775.49      767.44     49.20 o 
 -18   2   5     1221.15     1138.27     43.87 o 
 -16   2   5     1481.12     1464.95     45.98 o 
 -14   2   5       34.95       37.40     10.27 o 
 -12   2   5        5.22        4.86      9.97 o 
 -10   2   5      190.26      168.46     15.78 o 
  -8   2   5     6925.48     7405.43     94.95 o 
  -6   2   5     3141.15     3024.61     54.66 o 
  -4   2   5    11831.26    12950.95    157.55 o 
  -2   2   5      490.24      435.89     14.01 o 
   0   2   5     1032.51     1005.20     23.55 o 
   2   2   5       53.31       40.41     15.87 o 
   4   2   5       25.59       13.49      5.13 o 
   6   2   5     2955.10     2848.58     47.13 o 
   8   2   5       79.83      102.23     13.79 o 
  10   2   5        7.69        3.21      9.63 o 
  12   2   5      284.55      247.38     16.82 o 
  14   2   5       81.06       59.64     16.27 o 
  16   2   5     1304.57     1215.29     46.17 o 
  18   2   5      929.49      782.53     41.74 o 
  20   2   5       16.99        3.57     18.03 o 
  22   2   5        0.02      -12.54     24.03 o 
  24   2   5        1.20      -11.80     32.46 o 
  26   2   5      123.83      155.89     48.02 o 
 -27   3   5      320.54      357.92     56.87 o 
 -25   3   5      139.93      135.12     40.85 o 
 -23   3   5      459.71      548.79     50.10 o 
 -21   3   5     1529.62     1633.34     68.59 o 
 -19   3   5      577.75      590.22     45.58 o 
 -17   3   5     2934.64     2816.47     79.69 o 
 -15   3   5      669.66      635.64     32.65 o 
 -13   3   5      314.79      301.57     18.39 o 
 -11   3   5     1335.47     1358.93     29.36 o 
  -9   3   5     4393.74     4316.83     54.64 o 
  -7   3   5     1312.23     1275.21     28.79 o 
  -5   3   5     1823.97     1791.46     33.34 o 
  -3   3   5     5088.38     5770.57     58.91 o 
  -1   3   5      770.51      670.63     19.79 o 
   1   3   5     3528.76     3607.86     42.86 o 
   3   3   5     9847.17    11006.21    179.43 o 
   5   3   5     8166.06     9460.09    146.93 o 
   7   3   5     2281.37     2756.13     80.92 o 
   9   3   5      121.20       92.41     14.51 o 
  11   3   5     1033.28     1111.74     39.22 o 
  13   3   5       10.51        3.90     12.89 o 
  15   3   5      181.81      219.39     24.58 o 
  17   3   5     2187.44     2603.43     82.26 o 
  19   3   5      899.99      844.83     46.20 o 
  21   3   5        1.32       -8.44     24.71 o 
  23   3   5     1253.53     1346.55     81.88 o 
  25   3   5        5.35        8.48     41.42 o 
 -26   4   5        2.07       -4.56     37.96 o 
 -24   4   5      548.42      578.56     55.30 o 
 -22   4   5      309.20      288.93     38.74 o 
 -20   4   5       10.47       -3.90     22.80 o 
 -18   4   5      443.75      371.94     39.15 o 
 -16   4   5     4827.50     4998.87    107.34 o 
 -14   4   5       37.49       30.02     18.16 o 
 -12   4   5      430.18      455.90     23.56 o 
 -10   4   5        0.89       -0.89      9.50 o 
  -8   4   5     3334.97     3278.44     52.41 o 
  -6   4   5     1843.08     1971.11     40.16 o 
  -4   4   5     3803.70     4170.49     58.49 o 
  -2   4   5      446.30      391.45     18.88 o 
   0   4   5     1628.08     1718.13     35.80 o 
   2   4   5    33620.96    38347.99    545.88 o 
   4   4   5     9670.09    11350.79    125.14 o 
   6   4   5       97.73       76.13     14.84 o 
   8   4   5      111.63       78.05     15.25 o 
  10   4   5       78.00       39.15     14.38 o 
  12   4   5       20.02       18.65     14.46 o 
  14   4   5     2487.95     2168.20     61.69 o 
  16   4   5       83.28       34.29     22.66 o 
  18   4   5        3.99       -5.36     21.88 o 
  20   4   5     1422.86     1350.34     82.91 o 
  22   4   5     1910.56     2053.57    102.26 o 
  24   4   5       33.95       19.80     40.25 o 
 -25   5   5      130.39       93.69     38.89 o 
 -23   5   5       55.19       28.04     30.41 o 
 -21   5   5      287.01      312.15     42.02 o 
 -19   5   5      272.46      226.77     36.49 o 
 -17   5   5      721.02      734.39     52.74 o 
 -15   5   5       23.26       20.71     19.83 o 
 -13   5   5     1167.56     1186.66     53.18 o 
 -11   5   5      780.69      742.84     34.99 o 
  -9   5   5      558.78      520.78     26.40 o 
  -7   5   5      371.84      329.90     22.74 o 
  -5   5   5     1050.40     1050.20     33.11 o 
  -3   5   5     2893.66     3167.82     55.29 o 
  -1   5   5      428.71      384.41     22.38 o 
   1   5   5     2121.23     2250.42     47.55 o 
   3   5   5      317.32      282.99     19.56 o 
   5   5   5      146.26      111.45     17.30 o 
   7   5   5        4.77       -0.22     13.03 o 
   9   5   5      250.29      181.75     24.81 o 
  11   5   5      802.70      754.28     44.58 o 
  13   5   5      321.86      247.24     33.09 o 
  15   5   5     2898.67     2933.70     90.58 o 
  17   5   5      237.30       90.28     34.80 o 
  19   5   5       53.97       33.86     34.96 o 
  21   5   5       10.28        5.23     37.21 o 
  23   5   5       61.13       33.73     42.24 o 
 -24   6   5      170.60      183.49     47.07 o 
 -22   6   5        0.32        5.53     33.61 o 
 -20   6   5       46.30       38.85     29.36 o 
 -18   6   5       34.65       19.42     24.79 o 
 -16   6   5       27.39       13.98     23.80 o 
 -14   6   5      394.28      355.71     40.18 o 
 -12   6   5      135.24      105.80     26.66 o 
 -10   6   5       97.94       88.06     23.04 o 
  -8   6   5     1277.87     1305.08     41.12 o 
  -6   6   5      244.52      211.60     21.08 o 
  -4   6   5      145.07      123.10     17.72 o 
  -2   6   5       51.43       31.64     13.89 o 
   0   6   5     1481.43     1558.64     43.21 o 
   2   6   5      749.41      701.26     30.08 o 
   4   6   5       53.82       18.95     18.78 o 
   6   6   5     4378.37     4880.15    106.75 o 
   8   6   5       65.12       55.04     22.23 o 
  10   6   5        0.05       -3.71     18.98 o 
  12   6   5      101.25       85.34     26.54 o 
  14   6   5       56.40       43.11     24.16 o 
  16   6   5      291.10      264.12     46.74 o 
  18   6   5       61.68       22.30     35.99 o 
  20   6   5       68.05       74.70     37.63 o 
 -21   7   5       14.61       26.60     43.69 o 
 -19   7   5        2.40      -12.09     30.85 o 
 -17   7   5      308.74      301.09     43.44 o 
 -15   7   5       78.33       30.46     28.25 o 
 -13   7   5       28.07        8.54     25.29 o 
 -11   7   5      486.19      560.03     47.85 o 
  -9   7   5       70.08       49.75     24.38 o 
  -7   7   5      128.44      103.27     26.49 o 
  -5   7   5      487.23      412.96     30.64 o 
  -3   7   5        0.63       -1.47     17.12 o 
  -1   7   5        0.12       -7.87     16.98 o 
   1   7   5        1.19       -2.76     19.93 o 
   3   7   5      117.06      110.34     26.61 o 
   5   7   5      104.13       79.23     26.12 o 
   7   7   5       72.81       62.50     25.41 o 
   9   7   5      153.52      152.16     32.32 o 
  11   7   5      221.81      199.68     36.07 o 
  13   7   5      555.43      515.57     60.66 o 
  15   7   5      805.74      786.71     76.32 o 
  17   7   5       21.54        1.26     38.96 o 
  19   7   5       46.72       36.95     42.86 o 
 -16   8   5      765.65      653.68     71.98 o 
 -14   8   5      519.69      488.89     63.07 o 
 -12   8   5       19.19       12.72     35.79 o 
 -10   8   5      382.65      424.87     54.82 o 
  -8   8   5      527.47      567.41     59.35 o 
  -6   8   5     1098.15     1180.52     71.50 o 
  -4   8   5        3.45        7.09     25.95 o 
  -2   8   5      144.81      152.79     33.40 o 
   0   8   5       28.23       24.04     25.73 o 
   2   8   5     2197.45     2562.24     88.70 o 
   4   8   5      642.43      681.00     62.67 o 
   6   8   5       25.51       15.88     27.72 o 
   8   8   5       86.54       59.86     32.23 o 
  10   8   5      259.67      285.24     44.60 o 
  12   8   5      209.35      150.59     46.45 o 
  14   8   5      501.93      399.86     61.65 o 
 -11   9   5       55.62       74.00     53.02 o 
  -9   9   5       12.90       23.51     48.34 o 
  -7   9   5       25.72        3.50     64.00 o 
  -5   9   5        2.15       10.48     45.83 o 
  -3   9   5      130.75      121.22     53.52 o 
  -1   9   5      240.87      249.21     49.17 o 
   1   9   5     1618.82     1832.98     95.17 o 
   3   9   5       63.33       89.46     37.21 o 
   5   9   5      545.85      561.56     66.48 o 
   7   9   5      100.32       99.83     39.21 o 
   9   9   5        6.96      -44.90     38.59 o 
 -30   0   6      400.46      554.66    125.20 o 
 -26   0   6      523.16      718.68    122.40 o 
 -24   0   6      257.84      210.05     48.96 o 
 -22   0   6       30.00       14.50     30.20 o 
 -20   0   6     1230.22     1365.92     81.39 o 
 -18   0   6        0.79       -2.20     16.82 o 
 -16   0   6       41.72       37.39     16.57 o 
 -14   0   6     2827.13     2709.78     65.36 o 
 -12   0   6     5172.67     5747.09    115.67 o 
  -8   0   6   130207.65   143936.66    744.07 o 
  -6   0   6       68.93       27.22      8.05 o 
  -4   0   6     8587.01     8986.41    177.49 o 
  -2   0   6     4960.28     4809.78     72.94 o 
   0   0   6    17246.31    18973.46    143.24 o 
   2   0   6     5046.35     5213.54     96.25 o 
   4   0   6      133.80      113.23     13.26 o 
   6   0   6     6384.66     6563.27    159.58 o 
   8   0   6        9.69        6.12     10.41 o 
  10   0   6     6588.57     7305.48    106.84 o 
  12   0   6     2730.32     2804.89     72.48 o 
  14   0   6       17.33       22.74     17.20 o 
  16   0   6        0.98       -2.26     17.74 o 
  18   0   6       67.70       47.77     24.16 o 
  20   0   6       42.54       17.02     31.05 o 
  22   0   6      572.18      646.21     72.31 o 
  24   0   6       69.14       59.40     42.79 o 
  26   0   6       99.35      138.14     75.54 o 
 -29   1   6       37.24       27.00     47.25 o 
 -27   1   6        0.85       -6.12     31.87 o 
 -25   1   6       37.84       44.60     29.78 o 
 -23   1   6      354.05      340.27     38.64 o 
 -21   1   6        7.25       -8.87     17.90 o 
 -19   1   6       73.98       49.73     17.33 o 
 -17   1   6      395.15      341.68     27.03 o 
 -15   1   6        2.40       -1.94      9.36 o 
 -13   1   6     7869.54     9204.83     80.70 o 
 -11   1   6     2851.24     3212.26     57.57 o 
  -9   1   6      717.83      627.78     23.32 o 
  -7   1   6     1888.89     1992.17     36.65 o 
  -5   1   6     3126.74     3347.25     35.38 o 
  -3   1   6     1619.82     1696.74     35.03 o 
  -1   1   6     7795.38     7819.25     54.46 o 
   1   1   6        9.55       -2.66      3.74 o 
   3   1   6       37.30       52.91      6.98 o 
   5   1   6     2029.72     1917.04     33.75 o 
   7   1   6    10991.33    12625.91     88.65 o 
   9   1   6       68.47       67.28     10.30 o 
  11   1   6     1769.48     1723.82     38.04 o 
  13   1   6        4.13        5.94     10.30 o 
  15   1   6     1922.48     2060.94     47.94 o 
  17   1   6       31.86       22.42     15.71 o 
  19   1   6      675.80      579.08     39.45 o 
  21   1   6       39.01       30.74     23.73 o 
  23   1   6      129.00      102.48     32.00 o 
  25   1   6        4.74       18.61     34.89 o 
  27   1   6      180.56      171.75     60.71 o 
 -28   2   6       19.06       17.43     37.99 o 
 -26   2   6      323.02      318.01     51.49 o 
 -24   2   6       80.94       53.37     29.77 o 
 -22   2   6       51.02       17.42     23.19 o 
 -20   2   6       60.17       26.38     18.11 o 
 -18   2   6       95.83       66.65     18.71 o 
 -16   2   6       16.59       16.06     13.05 o 
 -14   2   6      356.93      328.85     24.44 o 
 -12   2   6       41.84       35.77     11.46 o 
 -10   2   6        6.81       -5.58      8.39 o 
  -8   2   6     2199.76     2384.55     45.02 o 
  -6   2   6        6.94        2.23      5.53 o 
  -4   2   6      775.00      746.05     19.33 o 
  -2   2   6    15707.16    17028.78    134.35 o 
   0   2   6      242.92      201.41     13.47 o 
   2   2   6        0.44       -0.15      6.17 o 
   4   2   6     5121.56     5452.99    111.57 o 
   6   2   6     1506.50     1459.04     34.95 o 
   8   2   6      637.81      576.80     23.34 o 
  10   2   6     1323.97     1275.34     38.23 o 
  12   2   6        0.37        4.80      9.84 o 
  14   2   6        0.26       -5.19     13.18 o 
  16   2   6       31.00        5.51     15.30 o 
  18   2   6       20.73        6.18     17.29 o 
  20   2   6      114.54       59.74     22.31 o 
  22   2   6      152.64      110.02     27.66 o 
  24   2   6        0.20      -10.88     32.72 o 
  26   2   6       50.44       41.64     49.09 o 
 -27   3   6      177.03      171.35     46.62 o 
 -25   3   6        0.90       -1.98     30.42 o 
 -23   3   6       90.83       71.17     27.40 o 
 -21   3   6        3.52       -5.48     20.54 o 
 -19   3   6      131.28      116.51     26.04 o 
 -17   3   6     2320.36     2403.81     62.73 o 
 -15   3   6      532.40      414.53     29.54 o 
 -13   3   6      599.01      610.64     30.29 o 
 -11   3   6      506.63      417.48     25.77 o 
  -9   3   6     2572.12     2691.16     51.33 o 
  -7   3   6      404.41      424.58     17.97 o 
  -5   3   6     5719.46     6395.11    115.35 o 
  -3   3   6     4401.39     4839.81     53.99 o 
  -1   3   6      783.10      735.63     20.72 o 
   1   3   6       10.32        3.34      5.86 o 
   3   3   6    15571.94    18510.15    276.07 o 
   5   3   6      303.38      200.67     15.90 o 
   7   3   6       85.29       62.28     12.79 o 
   9   3   6     3621.35     3726.19     65.85 o 
  11   3   6     1737.92     1849.33     50.42 o 
  13   3   6     1472.00     1395.31     46.67 o 
  15   3   6     1237.06     1111.57     45.24 o 
  17   3   6      744.40      732.17     41.62 o 
  19   3   6      242.60      255.07     31.64 o 
  21   3   6      554.85      466.93     56.91 o 
  23   3   6      203.79      158.10     44.11 o 
  25   3   6        1.24        7.17     36.60 o 
 -26   4   6        4.78        7.67     38.51 o 
 -24   4   6        0.62        9.53     29.29 o 
 -22   4   6      173.58      121.20     32.70 o 
 -20   4   6     2768.84     3034.12     92.70 o 
 -18   4   6     2805.01     2936.33     87.48 o 
 -16   4   6     2908.05     3128.12     85.81 o 
 -14   4   6     2975.00     3241.71     69.75 o 
 -12   4   6       41.11       14.94     13.20 o 
 -10   4   6       85.94       74.77     15.33 o 
  -8   4   6     4263.52     4662.42     72.95 o 
  -6   4   6      382.05      387.81     20.44 o 
  -4   4   6     1074.77     1028.54     29.41 o 
  -2   4   6     1400.88     1456.94     33.45 o 
   0   4   6    41664.68    49197.70    415.27 o 
   2   4   6     9170.89    10265.30    150.46 o 
   4   4   6     1621.10     1736.07     33.85 o 
   6   4   6     1973.38     2071.96     47.66 o 
   8   4   6        5.48       13.32     12.73 o 
  10   4   6       23.12       33.41     13.97 o 
  12   4   6      266.09      252.70     25.88 o 
  14   4   6      401.00      303.19     34.01 o 
  16   4   6      184.66      131.80     28.99 o 
  18   4   6      276.23      210.65     34.66 o 
  20   4   6     1491.28     1725.39     90.99 o 
  22   4   6      813.08      874.48     78.68 o 
  24   4   6       62.08       34.18     38.26 o 
 -25   5   6        0.94      -12.19     34.32 o 
 -23   5   6       11.94        3.40     30.25 o 
 -21   5   6       37.42       53.30     29.04 o 
 -19   5   6        7.82        2.85     23.29 o 
 -17   5   6       17.15       17.95     21.93 o 
 -15   5   6     1701.80     1714.03     66.25 o 
 -13   5   6      229.74      187.54     27.62 o 
 -11   5   6       69.21       46.27     15.97 o 
  -9   5   6        6.76       -0.34     11.21 o 
  -7   5   6     1613.99     1623.54     41.23 o 
  -5   5   6     1181.54     1281.98     36.87 o 
  -3   5   6     4409.18     4837.87     68.33 o 
  -1   5   6       43.73       13.30     10.76 o 
   1   5   6     2241.62     2296.19     45.70 o 
   3   5   6      132.79      134.25     16.55 o 
   5   5   6        1.20       12.90     15.45 o 
   7   5   6       78.35       61.67     20.22 o 
   9   5   6      748.18      706.54     43.79 o 
  11   5   6      688.59      769.40     47.72 o 
  13   5   6     2776.68     2857.32     79.03 o 
  15   5   6       45.45        8.82     22.90 o 
  17   5   6      385.30      333.73     43.59 o 
  19   5   6      595.37      663.45     59.78 o 
  21   5   6     1535.15     1796.85     87.45 o 
  23   5   6      828.01      938.48     88.11 o 
 -24   6   6       65.78       52.00     39.97 o 
 -22   6   6       53.65       44.75     32.45 o 
 -20   6   6       50.97       33.78     31.11 o 
 -18   6   6      180.04      130.61     33.28 o 
 -16   6   6      164.91      101.16     29.63 o 
 -14   6   6      387.30      397.73     41.17 o 
 -12   6   6      808.81      839.31     48.18 o 
 -10   6   6        1.04       -3.30     18.11 o 
  -8   6   6      162.40      147.00     22.14 o 
  -6   6   6       39.69       28.24     13.19 o 
  -4   6   6       95.38       54.71     15.41 o 
  -2   6   6     1326.84     1299.11     39.79 o 
   0   6   6      358.95      315.99     23.89 o 
   2   6   6      824.93      841.43     45.74 o 
   4   6   6       10.74        0.39     18.17 o 
   6   6   6      670.55      687.86     46.10 o 
   8   6   6      333.00      325.26     37.04 o 
  10   6   6      396.41      383.43     40.44 o 
  12   6   6        9.12       16.97     22.58 o 
  14   6   6       26.36       12.83     26.22 o 
  16   6   6        0.12       19.15     31.31 o 
  18   6   6       34.60       52.20     38.65 o 
  20   6   6      764.08      820.84     79.81 o 
 -21   7   6       11.11      -24.08     36.24 o 
 -19   7   6       52.32       48.15     33.45 o 
 -17   7   6        4.28        1.22     29.27 o 
 -15   7   6      390.96      306.54     42.53 o 
 -13   7   6     1127.64     1207.68     62.13 o 
 -11   7   6       15.64       -1.10     20.47 o 
  -9   7   6      747.01      815.89     50.38 o 
  -7   7   6      131.90      139.47     26.93 o 
  -5   7   6      428.75      433.22     35.42 o 
  -3   7   6      283.27      296.26     30.73 o 
  -1   7   6      727.04      801.74     49.11 o 
   1   7   6      119.25       84.52     24.51 o 
   3   7   6     3454.60     3765.76     99.94 o 
   5   7   6      138.82       80.06     27.08 o 
   7   7   6      117.67      101.72     29.71 o 
   9   7   6       13.88        1.94     23.90 o 
  11   7   6      198.84      154.84     35.63 o 
  13   7   6      141.47      142.03     36.60 o 
  15   7   6      567.73      600.04     69.12 o 
  17   7   6      171.70      171.66     48.90 o 
 -16   8   6     1003.40     1121.72    111.52 o 
 -14   8   6     1440.56     1652.50     92.36 o 
 -12   8   6      103.30      109.78     38.84 o 
 -10   8   6        3.35       -5.06     30.61 o 
  -8   8   6        1.37        2.70     29.87 o 
  -6   8   6       28.70       32.91     31.80 o 
  -4   8   6      295.67      207.63     56.31 o 
  -2   8   6     1245.83     1221.86     62.27 o 
   0   8   6      347.40      350.33     41.30 o 
   2   8   6     2082.91     2186.05     83.07 o 
   4   8   6     2356.18     2546.28     91.01 o 
   6   8   6      639.61      680.56     56.14 o 
   8   8   6      193.74      184.58     38.25 o 
  10   8   6       14.42        4.46     30.94 o 
  12   8   6       90.15       49.89     39.49 o 
  14   8   6       34.02       43.94     41.85 o 
 -11   9   6      107.50      137.87     60.72 o 
  -9   9   6        3.55       18.91     45.37 o 
  -7   9   6        0.06      -43.48     43.03 o 
  -5   9   6       81.70       75.88     48.40 o 
  -3   9   6      116.70      105.61     50.69 o 
  -1   9   6       79.99       50.94     40.89 o 
   1   9   6       63.63       32.94     32.55 o 
   3   9   6      923.23     1003.47     70.17 o 
   5   9   6      940.97     1097.03     76.58 o 
   7   9   6      132.70      106.54     42.68 o 
   9   9   6       24.98       -8.39     41.55 o 
 -29   1   7       47.85       44.29     46.31 o 
 -27   1   7       75.25       76.08     39.19 o 
 -25   1   7        7.71        2.29     29.06 o 
 -23   1   7        2.28       11.58     21.31 o 
 -21   1   7      295.47      282.10     34.00 o 
 -19   1   7      225.45      172.86     23.07 o 
 -17   1   7     1057.08     1029.99     39.44 o 
 -15   1   7      139.49       86.23     12.67 o 
 -13   1   7        9.45        7.91      9.91 o 
 -11   1   7      853.36      912.11     30.44 o 
  -9   1   7     9600.83    10722.81     95.41 o 
  -7   1   7       26.14       -3.09      6.37 o 
  -5   1   7     5331.81     5489.96     52.71 o 
  -3   1   7      805.26      777.11     18.26 o 
  -1   1   7      955.27      769.81     24.96 o 
   1   1   7     4617.83     4729.74     43.19 o 
   3   1   7      324.77      281.87     12.73 o 
   5   1   7      172.43      121.18     10.36 o 
   9   1   7    26674.10    30732.45    303.26 o 
  11   1   7     4353.90     4881.11     65.02 o 
  13   1   7      544.58      457.17     25.10 o 
  15   1   7      206.41      203.80     19.27 o 
  17   1   7      603.23      634.68     35.57 o 
  19   1   7       55.57       57.92     21.14 o 
  21   1   7        3.85       -8.85     21.15 o 
  23   1   7       32.56       30.92     28.94 o 
  25   1   7       98.25       80.07     40.01 o 
 -28   2   7      746.62      927.73     83.22 o 
 -26   2   7       34.58       15.20     32.57 o 
 -24   2   7        2.10        5.09     28.69 o 
 -22   2   7      665.27      683.20     50.31 o 
 -20   2   7     1024.70      913.21     42.93 o 
 -18   2   7       93.65       63.40     18.27 o 
 -16   2   7      209.59      198.29     21.75 o 
 -14   2   7      103.92       91.74     16.17 o 
 -12   2   7     3486.83     3083.88     78.58 o 
 -10   2   7     6419.52     7015.08     92.29 o 
  -8   2   7       36.14       11.15      8.62 o 
  -6   2   7     1075.91     1029.17     22.95 o 
  -4   2   7     3606.33     3964.89     44.74 o 
  -2   2   7     2298.56     2689.78     34.41 o 
   0   2   7      731.48      772.57     23.90 o 
   2   2   7     2084.34     1933.75     41.80 o 
   4   2   7     1811.66     1801.30     28.18 o 
   6   2   7     8755.05    10026.47    166.63 o 
   8   2   7     2362.73     2310.76     35.88 o 
  10   2   7     2405.90     2534.80     40.82 o 
  12   2   7     1135.00     1204.94     38.22 o 
  14   2   7       32.33       52.67     16.20 o 
  16   2   7      392.08      255.98     27.08 o 
  18   2   7       13.44        0.56     18.19 o 
  20   2   7      130.95      109.17     24.29 o 
  22   2   7       11.00        5.92     24.16 o 
  24   2   7       53.75       51.05     46.98 o 
  26   2   7      312.77      415.59     77.60 o 
 -27   3   7        3.54      -12.80     34.94 o 
 -25   3   7       20.42       35.19     32.20 o 
 -23   3   7       57.24       45.94     27.39 o 
 -21   3   7       56.01       22.16     23.43 o 
 -19   3   7      271.59      247.53     32.74 o 
 -17   3   7     3878.21     4287.23     84.43 o 
 -15   3   7      809.18      843.08     37.02 o 
 -13   3   7      925.59      809.52     34.71 o 
 -11   3   7       36.14       18.98     11.59 o 
  -9   3   7        9.50        1.53      7.57 o 
  -7   3   7       30.89       24.87      8.23 o 
  -5   3   7     1988.70     2334.73     39.26 o 
  -3   3   7       42.20       22.14      7.83 o 
  -1   3   7     3541.35     4134.86     47.13 o 
   1   3   7     1077.18     1027.99     30.28 o 
   3   3   7     3328.96     3844.46     54.84 o 
   5   3   7        1.77       -0.45      8.38 o 
   7   3   7     1003.11      788.70     29.37 o 
   9   3   7      794.84      806.76     32.40 o 
  11   3   7      710.31      561.48     31.99 o 
  13   3   7       23.72       30.53     14.38 o 
  15   3   7      344.19      345.19     30.29 o 
  17   3   7     2183.80     1978.77     72.92 o 
  19   3   7     1586.41     1516.25     61.24 o 
  21   3   7      199.28      167.45     36.10 o 
  23   3   7        0.51       13.71     35.04 o 
  25   3   7        4.73       -4.02     41.18 o 
 -26   4   7        0.35       -4.42     35.30 o 
 -24   4   7      142.89       92.72     32.00 o 
 -22   4   7      477.93      401.62     44.86 o 
 -20   4   7       63.38       52.24     24.79 o 
 -18   4   7     2617.11     2917.56     86.90 o 
 -16   4   7     1000.19     1125.67     53.53 o 
 -14   4   7     2710.74     2704.37     64.38 o 
 -12   4   7      101.03       79.71     16.59 o 
 -10   4   7       29.84       22.67     12.79 o 
  -8   4   7     1642.76     1639.07     38.06 o 
  -6   4   7      166.84      112.70     12.70 o 
  -4   4   7     1965.81     2002.48     42.41 o 
  -2   4   7     1918.66     2049.03     39.53 o 
   0   4   7     2762.58     2992.16     45.70 o 
   2   4   7      527.59      491.67     20.75 o 
   4   4   7     1252.12     1359.37     29.40 o 
   6   4   7      108.66       79.53     14.66 o 
   8   4   7       66.37       36.80     16.90 o 
  10   4   7        0.99        7.53     16.25 o 
  12   4   7     1327.70     1418.64     58.67 o 
  14   4   7      103.79       57.56     23.60 o 
  16   4   7        7.38      -14.01     21.42 o 
  18   4   7      190.33      169.35     34.45 o 
  20   4   7       93.96       86.25     37.57 o 
  22   4   7      277.82      276.35     54.51 o 
  24   4   7       50.97       53.27     46.54 o 
 -25   5   7      130.35       89.56     37.68 o 
 -23   5   7      110.30       73.22     33.96 o 
 -21   5   7        0.34        4.86     25.36 o 
 -19   5   7      251.93      208.42     34.66 o 
 -17   5   7      955.38      893.94     52.52 o 
 -15   5   7     1811.15     1959.91     70.68 o 
 -13   5   7      128.66       72.22     19.49 o 
 -11   5   7      548.47      563.16     33.90 o 
  -9   5   7       50.35       36.04     14.39 o 
  -7   5   7      177.53      153.43     17.48 o 
  -5   5   7      222.50      198.85     18.76 o 
  -3   5   7        7.84        4.30     10.64 o 
  -1   5   7      353.63      399.97     22.63 o 
   1   5   7       81.33       50.01     12.58 o 
   3   5   7      190.66      119.48     17.79 o 
   5   5   7       14.40       13.32     15.87 o 
   7   5   7     1407.29     1355.90     55.34 o 
   9   5   7     2103.10     2210.55     73.47 o 
  11   5   7       36.31       32.77     21.73 o 
  13   5   7      147.28      114.45     26.86 o 
  15   5   7        1.40       -0.23     22.83 o 
  17   5   7      283.50      198.85     36.69 o 
  19   5   7      730.49      713.74     71.33 o 
  21   5   7      763.42      872.10    108.26 o 
 -24   6   7       98.44       99.01     41.31 o 
 -22   6   7      154.91      162.24     40.12 o 
 -20   6   7       38.67       32.27     28.61 o 
 -18   6   7        3.46       -1.64     26.36 o 
 -16   6   7      181.34      148.33     31.33 o 
 -14   6   7      284.24      231.72     34.71 o 
 -12   6   7       89.93       74.65     24.19 o 
 -10   6   7      221.01      207.36     28.94 o 
  -8   6   7       47.58       28.60     17.34 o 
  -6   6   7      369.64      364.40     26.43 o 
  -4   6   7      180.15      149.18     19.11 o 
  -2   6   7        0.53       -2.45     14.49 o 
   0   6   7      756.66      765.73     37.48 o 
   2   6   7      170.10      159.49     26.75 o 
   4   6   7     3164.40     3168.84     86.75 o 
   6   6   7       95.16       72.20     24.08 o 
   8   6   7     1810.48     1963.41     72.82 o 
  10   6   7      201.55      157.95     31.31 o 
  12   6   7      546.18      515.61     48.62 o 
  14   6   7       26.65       12.62     25.97 o 
  16   6   7       26.74       -2.88     33.43 o 
  18   6   7      395.52      379.21     59.10 o 
  20   6   7      160.44      117.38     46.41 o 
 -21   7   7        1.89      -28.85     34.68 o 
 -19   7   7      277.86      286.43     46.30 o 
 -17   7   7      159.68      144.14     36.81 o 
 -15   7   7       12.99        5.98     28.50 o 
 -13   7   7     1088.08     1225.39     62.56 o 
 -11   7   7        5.17      -16.09     23.02 o 
  -9   7   7      113.10       90.64     31.35 o 
  -7   7   7       71.76       58.77     27.60 o 
  -5   7   7       48.17       22.75     19.27 o 
  -3   7   7       95.74       63.23     21.71 o 
  -1   7   7       97.67       70.00     24.14 o 
   1   7   7     1216.33     1337.45     61.64 o 
   3   7   7     1584.64     1796.65     71.85 o 
   5   7   7      608.98      658.37     52.17 o 
   7   7   7      541.94      552.69     48.66 o 
   9   7   7       28.99       10.25     25.45 o 
  11   7   7        1.25       -5.98     26.32 o 
  13   7   7        0.19        2.73     28.15 o 
  15   7   7       54.35       38.13     36.85 o 
  17   7   7        1.26      -33.14     38.30 o 
 -16   8   7        7.80      -10.77     41.05 o 
 -14   8   7       24.85       17.13     38.14 o 
 -12   8   7        1.30        3.28     33.49 o 
 -10   8   7       48.03       30.60     34.32 o 
  -8   8   7      139.51      137.35     38.76 o 
  -6   8   7       64.73       63.06     33.94 o 
  -4   8   7      424.72      356.14     60.83 o 
  -2   8   7       82.05       54.13     28.33 o 
   0   8   7      201.24      186.60     35.26 o 
   2   8   7      118.76      104.30     32.25 o 
   4   8   7      509.42      599.13     53.42 o 
   6   8   7     1053.61     1013.31     67.60 o 
   8   8   7      751.43      748.06     61.97 o 
  10   8   7        1.41        9.28     31.99 o 
  12   8   7       57.73       44.55     43.13 o 
  14   8   7        3.90        5.40     42.39 o 
 -11   9   7      234.46      271.34     54.67 o 
  -9   9   7      223.62      209.36     52.22 o 
  -7   9   7      121.93      135.37     57.33 o 
  -5   9   7      151.37      111.57     52.66 o 
  -3   9   7       67.10       12.83     44.62 o 
  -1   9   7      504.00      462.99     75.39 o 
   1   9   7      596.80      519.41     55.25 o 
   3   9   7     1085.71     1280.42     73.07 o 
   5   9   7        9.49       22.00     36.33 o 
   7   9   7      150.91      185.25     45.32 o 
   9   9   7       32.64       37.63     41.09 o 
 -30   0   8      124.68      183.26     88.48 o 
 -28   0   8        8.17      -15.04     59.80 o 
 -26   0   8      711.50      955.79     92.69 o 
 -24   0   8       16.18       32.74     34.33 o 
 -22   0   8      258.71      252.22     47.91 o 
 -20   0   8     2214.43     2303.71    105.64 o 
 -18   0   8     2563.25     2753.54    109.37 o 
 -16   0   8     1933.86     2083.54     61.66 o 
 -14   0   8      849.04      813.42     36.74 o 
 -12   0   8      304.52      300.95     22.89 o 
 -10   0   8      394.51      269.74     20.44 o 
  -8   0   8        2.08        4.37      8.51 o 
  -6   0   8     1061.98     1119.63     33.03 o 
  -4   0   8    10777.53    11273.02    218.69 o 
  -2   0   8    10101.31    10972.49    122.36 o 
   0   0   8      366.98      437.83     21.28 o 
   2   0   8     4035.86     4300.87     64.87 o 
   4   0   8       12.18       10.08      8.83 o 
   6   0   8     1525.86     1405.58     42.47 o 
   8   0   8      318.26      324.92     26.79 o 
  10   0   8      339.36      429.86     29.65 o 
  12   0   8     2167.80     1985.58     62.92 o 
  14   0   8     1179.39      959.92     48.25 o 
  16   0   8      391.28      325.47     35.58 o 
  18   0   8      863.24      923.38     70.23 o 
  20   0   8       83.52       74.43     36.48 o 
  22   0   8        7.82      -16.49     34.70 o 
  24   0   8     1125.34     1229.65     96.32 o 
  26   0   8      518.94      667.27    126.25 o 
 -29   1   8        5.94       30.38     40.13 o 
 -27   1   8      572.69      706.81     70.29 o 
 -25   1   8      288.06      286.42     47.37 o 
 -23   1   8       10.82        2.67     20.18 o 
 -21   1   8      218.28      165.30     28.93 o 
 -19   1   8      420.41      381.37     30.66 o 
 -17   1   8       17.96        9.95     13.00 o 
 -15   1   8      175.70      146.63     18.96 o 
 -13   1   8       29.40       17.95     11.21 o 
 -11   1   8     6650.13     7032.85    133.81 o 
  -9   1   8     3118.32     3292.78     53.19 o 
  -7   1   8        3.63        3.38      5.70 o 
  -5   1   8       50.52       31.55      6.93 o 
  -3   1   8    10751.89    11802.13     92.59 o 
  -1   1   8     3179.92     3392.77     38.06 o 
   1   1   8     4652.97     4866.51     46.63 o 
   3   1   8     5237.87     5450.44     65.92 o 
   5   1   8       35.08       15.98      7.37 o 
   7   1   8        0.29        0.44      7.26 o 
   9   1   8     7295.64     7860.50     98.90 o 
  11   1   8     2146.53     2200.56     44.28 o 
  13   1   8      142.44      110.92     15.97 o 
  15   1   8       58.05       25.42     16.11 o 
  17   1   8     1174.52     1150.66     47.28 o 
  19   1   8      417.36      387.42     35.67 o 
  21   1   8       70.81       58.44     27.18 o 
  23   1   8       78.56       77.33     31.84 o 
  25   1   8       94.62      118.67     51.19 o 
 -28   2   8      411.77      527.86     65.85 o 
 -26   2   8      314.96      391.53     54.42 o 
 -24   2   8       16.65       43.25     31.36 o 
 -22   2   8      995.57      929.23     67.79 o 
 -20   2   8      507.99      548.18     38.39 o 
 -18   2   8     1393.46     1377.02     48.56 o 
 -16   2   8        0.41       -6.92     12.86 o 
 -14   2   8       15.07        9.76     12.02 o 
 -12   2   8      167.44      136.89     17.02 o 
 -10   2   8      643.52      728.23     28.39 o 
  -8   2   8    10457.64    11869.85    111.91 o 
  -6   2   8     3067.88     2944.55     39.78 o 
  -4   2   8     4364.51     4734.68     51.18 o 
  -2   2   8      216.28      190.83     10.99 o 
   0   2   8     3529.91     3721.78     61.17 o 
   2   2   8      123.46       79.74     11.28 o 
   4   2   8      273.93      253.39     12.75 o 
   6   2   8      103.02       86.15     10.32 o 
   8   2   8     2901.87     3094.98     48.68 o 
  10   2   8      837.91      871.50     26.18 o 
  12   2   8      664.05      746.17     33.96 o 
  14   2   8      433.81      326.52     28.63 o 
  16   2   8      138.41       66.45     19.61 o 
  18   2   8       80.61       60.16     21.16 o 
  20   2   8        1.75       -7.54     20.90 o 
  22   2   8        2.97       -1.97     27.30 o 
  24   2   8        0.00       -5.15     45.35 o 
 -27   3   8      441.35      471.29     64.22 o 
 -25   3   8      295.00      291.54     50.27 o 
 -23   3   8      235.28      177.28     40.63 o 
 -21   3   8      963.56      923.93     53.80 o 
 -19   3   8      822.83      809.66     42.83 o 
 -17   3   8      245.22      158.86     22.89 o 
 -15   3   8      200.60      179.80     21.72 o 
 -13   3   8      520.28      555.88     30.37 o 
 -11   3   8       13.10        5.02     10.66 o 
  -9   3   8     1037.45     1002.59     34.21 o 
  -7   3   8      167.75      172.26     14.03 o 
  -5   3   8     2085.38     2012.28     38.74 o 
  -3   3   8    24866.85    29359.13    159.53 o 
  -1   3   8      496.57      511.30     16.49 o 
   1   3   8      156.71      131.80     14.63 o 
   3   3   8      195.14      159.53     15.55 o 
   5   3   8       30.80        9.67      6.99 o 
   7   3   8     2086.77     2183.78     47.23 o 
   9   3   8        0.73        2.20     11.46 o 
  11   3   8       61.40       33.35     15.21 o 
  13   3   8      318.13      278.10     27.18 o 
  15   3   8     2086.52     1806.77     67.79 o 
  17   3   8     2977.86     2810.08     87.46 o 
  19   3   8       12.52       15.87     24.23 o 
  21   3   8      108.50       95.86     31.88 o 
  23   3   8       71.28       56.17     39.13 o 
  25   3   8        0.01       -2.12     52.17 o 
 -26   4   8      207.06      238.95     51.97 o 
 -24   4   8       20.66       23.65     28.70 o 
 -22   4   8      358.91      333.08     42.70 o 
 -20   4   8      113.33      106.32     27.87 o 
 -18   4   8      747.35      746.57     49.93 o 
 -16   4   8     2334.60     2302.71     63.07 o 
 -14   4   8      544.22      578.09     32.74 o 
 -12   4   8       45.71       33.75     14.85 o 
 -10   4   8      961.13      870.29     35.27 o 
  -8   4   8      103.08       87.79     13.49 o 
  -6   4   8      133.90       85.99     13.00 o 
  -4   4   8      923.29      910.36     28.00 o 
  -2   4   8       66.98       58.93     10.92 o 
   0   4   8      149.22      140.25     13.07 o 
   2   4   8       62.50       39.84      9.14 o 
   4   4   8       22.56        9.66     10.41 o 
   6   4   8      515.17      449.32     34.73 o 
   8   4   8      159.95      137.04     23.62 o 
  10   4   8       15.88        2.40     16.29 o 
  12   4   8      129.26       94.63     24.51 o 
  14   4   8      285.20      245.61     33.74 o 
  16   4   8       55.08       38.51     25.20 o 
  18   4   8       27.58       30.85     27.29 o 
  20   4   8       57.04       24.33     34.90 o 
  22   4   8       15.96      -13.92     36.51 o 
  24   4   8       14.02      -43.34     39.48 o 
 -25   5   8       50.29       29.83     36.16 o 
 -23   5   8       23.59      -23.17     28.69 o 
 -21   5   8      199.02      166.25     35.08 o 
 -19   5   8      151.47      102.28     29.83 o 
 -17   5   8      621.57      617.83     49.03 o 
 -15   5   8     1022.46     1006.10     52.15 o 
 -13   5   8       73.02       48.29     18.51 o 
 -11   5   8        2.66       -4.03     14.61 o 
  -9   5   8        6.59       -3.20     12.82 o 
  -7   5   8       71.15       59.18     14.41 o 
  -5   5   8       23.76       11.20     11.26 o 
  -3   5   8       75.52       50.42     12.98 o 
  -1   5   8      604.05      608.76     25.79 o 
   1   5   8     1436.73     1420.88     44.57 o 
   3   5   8     5504.84     5872.34    108.92 o 
   5   5   8      389.49      333.53     32.51 o 
   7   5   8     1407.36     1451.00     58.88 o 
   9   5   8        8.09       11.95     18.18 o 
  11   5   8        3.15        8.60     20.51 o 
  13   5   8        0.07       -9.71     21.11 o 
  15   5   8      681.34      617.09     51.14 o 
  17   5   8      649.22      762.95     58.85 o 
  19   5   8      273.81      157.95     44.58 o 
  21   5   8       13.87       21.81     41.59 o 
 -22   6   8      889.71     1039.23     71.69 o 
 -20   6   8       37.79       42.86     30.83 o 
 -18   6   8      943.43      991.04     63.00 o 
 -16   6   8     7996.37     9304.39    202.70 o 
 -14   6   8     7281.21     8647.64    151.16 o 
 -12   6   8        9.98       -1.12     20.08 o 
 -10   6   8       63.37       48.31     19.33 o 
  -8   6   8      784.03      795.77     38.61 o 
  -6   6   8        0.59        6.99     14.24 o 
  -4   6   8       86.52       43.37     16.82 o 
  -2   6   8     1505.87     1641.99     52.56 o 
   0   6   8      365.43      326.65     28.80 o 
   2   6   8    16364.81    18723.81    223.15 o 
   4   6   8    11258.21    12107.22    171.69 o 
   6   6   8     2504.56     2663.76     83.08 o 
   8   6   8      859.08      890.84     52.14 o 
  10   6   8       15.66       -1.36     22.04 o 
  12   6   8       11.41       -7.28     22.62 o 
  14   6   8      380.54      359.69     45.82 o 
  16   6   8       96.01       71.33     33.50 o 
  18   6   8       97.23      124.32     44.77 o 
  20   6   8       40.20        4.67     42.47 o 
 -21   7   8      227.02      216.73     47.10 o 
 -19   7   8      299.27      249.01     44.98 o 
 -17   7   8      224.59      146.38     37.80 o 
 -15   7   8      137.28       96.35     32.72 o 
 -13   7   8     4115.78     4748.22    140.59 o 
 -11   7   8      644.04      765.38     65.20 o 
  -9   7   8      436.03      378.28     47.41 o 
  -7   7   8      102.90       74.36     24.92 o 
  -5   7   8        5.25       -9.94     20.48 o 
  -3   7   8      177.79      170.29     26.28 o 
  -1   7   8      441.32      477.99     43.29 o 
   1   7   8     2321.58     2499.12     82.69 o 
   3   7   8      447.19      450.06     43.95 o 
   5   7   8     2874.09     3233.12     98.05 o 
   7   7   8      180.10      162.71     32.70 o 
   9   7   8        0.03        1.55     25.48 o 
  11   7   8       56.07       78.79     31.61 o 
  13   7   8       20.02       15.48     30.92 o 
  15   7   8       17.64       58.35     39.36 o 
  17   7   8      271.60      247.41     57.89 o 
 -16   8   8       86.05       32.68     44.12 o 
 -14   8   8      284.09      218.93     48.69 o 
 -12   8   8     1047.82     1124.18     98.05 o 
 -10   8   8       32.19       17.29     32.52 o 
  -8   8   8      117.64      107.20     35.93 o 
  -6   8   8       16.80       19.15     31.95 o 
  -4   8   8      119.50       87.19     33.61 o 
  -2   8   8      206.14      227.05     37.31 o 
   0   8   8        1.98       -6.91     26.02 o 
   2   8   8      571.29      702.49     57.13 o 
   4   8   8       49.15       30.42     29.99 o 
   6   8   8      290.17      173.52     40.04 o 
   8   8   8       21.06       21.14     30.87 o 
  10   8   8      204.94      180.71     40.54 o 
  12   8   8       13.68       -0.36     39.27 o 
 -11   9   8       38.90        2.05     40.62 o 
  -9   9   8       36.20       42.93     53.28 o 
  -7   9   8      115.12       92.41     54.53 o 
  -5   9   8       98.43      122.87     52.89 o 
  -3   9   8       16.41       27.39     44.91 o 
  -1   9   8       18.39       26.46     47.84 o 
   1   9   8      158.54      135.48     38.13 o 
   3   9   8      491.61      603.12     60.10 o 
   5   9   8       71.45       59.98     38.66 o 
   7   9   8      156.24      131.47     44.28 o 
 -29   1   9       62.44      121.47     46.85 o 
 -27   1   9      214.93      196.50     44.05 o 
 -25   1   9        2.29       11.16     24.61 o 
 -23   1   9        0.81       -4.60     21.12 o 
 -21   1   9       42.47       30.32     21.58 o 
 -19   1   9      819.92      736.23     37.55 o 
 -17   1   9      378.14      339.50     27.78 o 
 -15   1   9        0.31        0.81     11.89 o 
 -13   1   9     1545.89     1583.17     58.05 o 
 -11   1   9        2.56       -1.23      8.98 o 
  -9   1   9      706.27      690.10     26.28 o 
  -7   1   9    13856.23    15153.13    113.95 o 
  -5   1   9     2493.02     2281.28     34.91 o 
  -3   1   9     1856.63     1869.02     30.93 o 
  -1   1   9      490.84      538.49     16.75 o 
   1   1   9        0.07        4.53      5.63 o 
   3   1   9      126.03       83.39      9.59 o 
   5   1   9      908.00      950.01     24.97 o 
   7   1   9      315.98      310.49     17.68 o 
   9   1   9      258.45      201.14     16.98 o 
  11   1   9     3559.43     4083.51     80.49 o 
  13   1   9      349.53      238.10     21.32 o 
  15   1   9     1167.94     1070.21     43.30 o 
  17   1   9      317.76      259.41     28.56 o 
  19   1   9       32.11       18.96     20.06 o 
  21   1   9      613.63      618.44     52.87 o 
  23   1   9      187.75      210.27     46.27 o 
  25   1   9      513.58      578.94     84.92 o 
 -28   2   9      262.01      335.21     58.68 o 
 -26   2   9     1169.00     1389.78     84.58 o 
 -24   2   9        1.09        0.69     27.63 o 
 -22   2   9      961.35      945.56     54.78 o 
 -20   2   9      231.50      137.49     23.91 o 
 -18   2   9       32.11        8.90     15.41 o 
 -16   2   9      416.21      393.34     29.98 o 
 -14   2   9        4.52        4.74     11.03 o 
 -12   2   9        5.19       -0.09     10.59 o 
 -10   2   9     6894.22     8044.98     93.89 o 
  -8   2   9    13685.26    15184.38    148.43 o 
  -6   2   9     2704.43     2757.01     42.12 o 
  -4   2   9      530.47      482.46     17.62 o 
  -2   2   9    26561.43    30271.69    217.09 o 
   0   2   9        0.46        2.66      7.47 o 
   2   2   9      327.49      269.94     17.90 o 
   4   2   9       28.87       28.05      7.56 o 
   6   2   9      888.32      754.52     22.53 o 
   8   2   9      117.64      167.25     14.60 o 
  10   2   9       24.21       25.80     10.68 o 
  12   2   9     3532.04     3714.47     72.52 o 
  14   2   9      402.49      334.18     29.15 o 
  16   2   9     1398.41     1346.28     51.34 o 
  18   2   9      555.40      510.32     44.64 o 
  20   2   9      102.42       76.81     28.26 o 
  22   2   9       72.20       51.66     30.57 o 
  24   2   9       94.07       46.83     46.03 o 
 -27   3   9       56.26       54.33     37.44 o 
 -25   3   9      113.23       95.54     37.43 o 
 -23   3   9      550.70      543.61     57.51 o 
 -21   3   9       63.35       44.59     23.86 o 
 -19   3   9        3.09       13.61     17.45 o 
 -17   3   9       76.73       82.66     19.22 o 
 -15   3   9        6.81        2.54     13.40 o 
 -13   3   9     1088.07     1131.23     40.98 o 
 -11   3   9      117.73       77.17     14.83 o 
  -9   3   9      535.77      467.31     26.30 o 
  -7   3   9      266.73      293.13     17.44 o 
  -5   3   9     1187.68     1328.38     36.39 o 
  -3   3   9     3941.48     4335.91     64.68 o 
  -1   3   9        2.70        2.11      8.36 o 
   1   3   9       15.37       12.31      9.78 o 
   3   3   9        0.02        3.62      9.04 o 
   5   3   9      330.45      297.99     21.41 o 
   7   3   9     1211.35      995.87     32.45 o 
   9   3   9       38.39       23.92     12.92 o 
  11   3   9      575.05      657.00     40.87 o 
  13   3   9       22.55       26.03     19.59 o 
  17   3   9      193.94      137.42     30.12 o 
  19   3   9        0.53        9.07     25.05 o 
  21   3   9      228.06      173.51     38.19 o 
  23   3   9        0.11      -27.64     37.27 o 
 -26   4   9      818.16      957.66     84.13 o 
 -24   4   9        2.13        5.94     32.45 o 
 -22   4   9        2.11        3.26     24.41 o 
 -20   4   9       67.46       37.29     25.24 o 
 -18   4   9        1.93        1.35     19.63 o 
 -16   4   9       14.16        1.46     15.80 o 
 -14   4   9      200.61      141.16     21.61 o 
 -12   4   9     1236.47     1208.34     43.28 o 
 -10   4   9       69.15       59.62     15.47 o 
  -8   4   9      332.98      371.13     21.85 o 
  -6   4   9     1356.51     1284.57     33.92 o 
  -4   4   9      283.61      224.39     17.73 o 
  -2   4   9     1556.96     1501.63     33.25 o 
   0   4   9       19.89        9.71     11.32 o 
   2   4   9      227.85      159.29     18.17 o 
   4   4   9      926.76      883.13     31.35 o 
   6   4   9      854.30      724.05     39.83 o 
   8   4   9       69.73       38.80     18.40 o 
  10   4   9     2112.09     2139.87     70.47 o 
  12   4   9       25.54       20.08     19.13 o 
  14   4   9      415.99      338.94     37.81 o 
  16   4   9        3.65       -4.48     23.85 o 
  18   4   9        7.29      -10.33     25.88 o 
  20   4   9      162.51      164.94     37.81 o 
  22   4   9       41.87       20.07     39.88 o 
 -25   5   9        0.09       -0.06     37.18 o 
 -23   5   9       26.00       -0.75     29.86 o 
 -21   5   9       62.78       59.58     29.31 o 
 -19   5   9       89.80       77.28     27.79 o 
 -17   5   9      387.67      327.15     39.00 o 
 -15   5   9     3437.98     3536.49     94.09 o 
 -13   5   9      868.91      917.32     42.44 o 
 -11   5   9      704.67      683.77     36.16 o 
  -9   5   9       29.68       13.64     14.47 o 
  -7   5   9     2266.18     2434.94     51.51 o 
  -5   5   9      230.19      202.20     19.52 o 
  -3   5   9     1341.87     1456.58     38.45 o 
  -1   5   9      384.53      343.92     26.61 o 
   1   5   9      324.93      294.90     25.25 o 
   3   5   9    11418.78    12392.59    162.21 o 
   5   5   9     6188.17     6621.72    121.13 o 
   7   5   9      770.09      765.50     45.78 o 
   9   5   9        3.90        8.79     20.53 o 
  11   5   9     1419.50     1445.88     64.63 o 
  13   5   9        8.85      -11.15     21.06 o 
  15   5   9      828.63      906.72     60.29 o 
  17   5   9      127.65       75.41     31.69 o 
  19   5   9       83.49       59.10     39.33 o 
  21   5   9     1417.93     1621.32     99.44 o 
 -22   6   9       11.46        8.12     33.63 o 
 -20   6   9        0.22      -17.13     28.46 o 
 -18   6   9        2.48      -10.44     26.29 o 
 -16   6   9       81.17       51.52     27.40 o 
 -14   6   9     1264.38     1338.85     63.11 o 
 -12   6   9     1407.61     1255.66     58.20 o 
 -10   6   9     1088.44     1082.73     45.56 o 
  -8   6   9        2.75      -10.34     18.36 o 
  -6   6   9        8.50        0.15     17.51 o 
  -4   6   9        0.16       10.67     15.63 o 
  -2   6   9       41.92       30.45     16.73 o 
   0   6   9       63.10       30.35     20.83 o 
   2   6   9     2461.07     2584.03     80.05 o 
   4   6   9      969.84      937.96     52.27 o 
   6   6   9     3146.24     3247.96     94.18 o 
   8   6   9        4.30       -7.59     20.24 o 
  10   6   9       14.80        3.21     23.98 o 
  12   6   9       45.39       46.71     28.74 o 
  14   6   9       48.90       43.41     29.14 o 
  16   6   9      200.18      240.70     43.02 o 
  18   6   9        0.87        9.91     40.69 o 
 -21   7   9      160.35      166.59     46.10 o 
 -19   7   9        1.08       -4.30     37.39 o 
 -17   7   9      116.14       43.63     38.48 o 
 -15   7   9      247.92      169.34     42.23 o 
 -13   7   9     1055.64     1159.29     75.06 o 
 -11   7   9       20.26       18.48     29.81 o 
  -9   7   9       74.52       32.64     29.20 o 
  -7   7   9        9.88       12.50     21.76 o 
  -5   7   9        9.39       -0.91     21.34 o 
  -3   7   9      138.57       73.86     25.92 o 
  -1   7   9      105.94       66.98     25.90 o 
   1   7   9      591.81      582.48     54.57 o 
   3   7   9     1797.65     1896.47     76.33 o 
   5   7   9     3040.08     3107.93     97.75 o 
   7   7   9      284.70      245.46     38.32 o 
   9   7   9        2.36        3.63     26.63 o 
  11   7   9       68.65       57.42     31.73 o 
  13   7   9        0.08       10.86     31.00 o 
  15   7   9       20.03       -0.27     39.43 o 
  17   7   9      272.50      275.76     61.04 o 
 -16   8   9      389.62      491.95     67.41 o 
 -14   8   9       52.34       35.58     38.37 o 
 -12   8   9      451.08      494.28     62.96 o 
 -10   8   9        0.02      -32.26     31.51 o 
  -8   8   9      139.83      125.91     39.68 o 
  -6   8   9      193.78      201.91     53.77 o 
  -4   8   9       19.94       13.24     30.35 o 
  -2   8   9      161.06      182.83     41.74 o 
   0   8   9       41.16       23.44     27.99 o 
   2   8   9      759.17      766.14     59.86 o 
   4   8   9      134.41      145.23     35.97 o 
   6   8   9      670.94      616.42     57.99 o 
   8   8   9       17.47      -20.78     33.03 o 
  10   8   9       69.86       61.69     38.55 o 
  12   8   9       17.14       40.33     36.87 o 
 -11   9   9      392.69      420.28     57.26 o 
  -9   9   9       62.80        4.56     51.35 o 
  -7   9   9        4.89       16.47     48.82 o 
  -5   9   9        1.10      -12.85     47.40 o 
  -3   9   9      813.17      912.89    100.72 o 
  -1   9   9       93.79       73.55     42.47 o 
   1   9   9      353.28      396.02     58.00 o 
   3   9   9       86.45       67.80     39.06 o 
   5   9   9        1.64        9.15     36.99 o 
   7   9   9       10.09      -18.12     38.60 o 
 -30   0  10      156.07      152.13     81.84 o 
 -28   0  10       90.59      194.45     88.83 o 
 -26   0  10      660.57      881.30     94.78 o 
 -24   0  10        3.50       -3.94     32.39 o 
 -22   0  10     3319.61     3281.94    135.57 o 
 -20   0  10     1012.72      788.62     71.38 o 
 -18   0  10      667.03      577.58     59.20 o 
 -16   0  10     5356.71     5974.56    158.16 o 
 -14   0  10        3.99       15.68     14.43 o 
 -12   0  10     2564.58     2555.24     91.70 o 
 -10   0  10     2984.33     3540.19     67.52 o 
  -8   0  10       85.49       46.51     11.96 o 
  -6   0  10     7229.65     6988.14    137.57 o 
  -4   0  10        3.84        0.46      8.82 o 
  -2   0  10    55369.62    61724.51    677.10 o 
   0   0  10     4642.33     4752.09     74.20 o 
   2   0  10       47.58       31.84     10.96 o 
   4   0  10     1514.64     1564.65     46.66 o 
   6   0  10       10.44       -3.82     10.52 o 
   8   0  10       49.83       26.35     13.80 o 
  10   0  10      523.33      548.14     34.42 o 
  12   0  10      137.93       96.00     22.63 o 
  14   0  10     1435.59     1533.47     62.48 o 
  16   0  10     2874.58     2763.96     86.37 o 
  18   0  10        1.90        9.62     31.41 o 
  20   0  10        0.01       17.06     33.81 o 
  22   0  10       30.43       23.10     40.91 o 
  24   0  10       13.24       10.40     47.15 o 
 -29   1  10       28.52       13.99     39.58 o 
 -27   1  10       62.92       79.17     38.11 o 
 -25   1  10       53.87       53.72     27.28 o 
 -23   1  10      209.43      133.64     29.52 o 
 -21   1  10      236.11      239.13     33.59 o 
 -19   1  10      614.48      447.76     39.01 o 
 -17   1  10       29.31       18.96     14.71 o 
 -15   1  10      228.07      222.31     22.16 o 
 -13   1  10       22.38       24.20     11.91 o 
 -11   1  10     1213.65     1419.55     39.38 o 
  -9   1  10     1763.10     1907.86     42.95 o 
  -7   1  10     2471.89     2408.41     45.90 o 
  -5   1  10      249.66      203.21     13.47 o 
  -3   1  10    17564.01    20238.80    201.41 o 
  -1   1  10       19.04        3.46      6.16 o 
   1   1  10     2098.56     2318.92     35.76 o 
   3   1  10     3246.03     3256.48     43.93 o 
   5   1  10       23.67       22.43      8.07 o 
   7   1  10      567.45      523.65     21.48 o 
   9   1  10       13.24       15.90     10.41 o 
  11   1  10     1066.14     1054.74     33.35 o 
  13   1  10       53.91       44.77     14.34 o 
  15   1  10      539.23      527.26     36.21 o 
  17   1  10     2790.53     2636.22     70.86 o 
  19   1  10      163.11       83.43     24.26 o 
  21   1  10       48.33       43.60     34.43 o 
  23   1  10       80.82       59.04     37.90 o 
  25   1  10       64.85       30.62     42.19 o 
 -28   2  10      357.27      399.17     60.83 o 
 -26   2  10       10.46       28.20     32.86 o 
 -24   2  10        4.59       11.06     27.63 o 
 -22   2  10      429.76      318.86     38.99 o 
 -20   2  10     2038.22     1891.82     60.43 o 
 -18   2  10        6.27        4.69     15.15 o 
 -16   2  10      183.41      148.13     20.67 o 
 -14   2  10        0.80       -1.09     12.08 o 
 -12   2  10      336.00      362.14     25.57 o 
 -10   2  10     2085.17     2338.28     51.65 o 
  -8   2  10     1217.06     1254.97     27.21 o 
  -6   2  10       56.07       29.94      8.57 o 
  -4   2  10      481.50      481.46     18.35 o 
  -2   2  10     7148.70     7662.68     65.44 o 
   0   2  10     2069.29     2169.89     44.69 o 
   2   2  10        6.81       -2.71      7.98 o 
   4   2  10       25.26       21.75      7.60 o 
   6   2  10      633.18      570.71     20.64 o 
   8   2  10      640.15      642.27     23.98 o 
  10   2  10     1057.29     1033.56     37.74 o 
  12   2  10       22.15       11.27     14.24 o 
  14   2  10      346.47      218.39     25.97 o 
  16   2  10        0.04       -5.38     21.04 o 
  18   2  10        0.99       -3.46     23.75 o 
  20   2  10      144.26      102.63     31.45 o 
  22   2  10      183.27      188.42     44.67 o 
  24   2  10       28.30       21.04     49.89 o 
 -27   3  10       18.67       20.94     36.75 o 
 -25   3  10      273.60      416.58     67.11 o 
 -23   3  10        8.24       12.31     28.76 o 
 -21   3  10      757.07      817.60     54.80 o 
 -19   3  10      358.28      324.76     31.82 o 
 -17   3  10      109.28      112.36     21.34 o 
 -15   3  10      382.11      378.28     30.28 o 
 -13   3  10      705.78      665.41     33.29 o 
 -11   3  10      106.89      101.67     16.62 o 
  -9   3  10     2982.37     3368.17     47.15 o 
  -7   3  10      417.63      456.16     20.80 o 
  -5   3  10       71.85       71.90     11.18 o 
  -3   3  10      800.15      758.63     22.36 o 
  -1   3  10      590.94      507.23     25.10 o 
   1   3  10      473.82      376.95     22.74 o 
   3   3  10       27.57       21.34     10.70 o 
   5   3  10       41.68       35.28     11.74 o 
   7   3  10     1456.63     1576.14     56.00 o 
   9   3  10     1827.18     1844.68     62.46 o 
  11   3  10     3589.00     3862.11     92.46 o 
  13   3  10      571.59      517.31     42.28 o 
  15   3  10      593.74      683.65     50.65 o 
  17   3  10       59.69       22.02     24.32 o 
  19   3  10        7.02        2.50     25.74 o 
  21   3  10       96.10       61.58     33.69 o 
  23   3  10        1.34       -5.74     42.41 o 
 -26   4  10      145.65      109.51     44.89 o 
 -24   4  10       61.21       61.08     36.88 o 
 -22   4  10      750.76      896.72     61.30 o 
 -20   4  10       99.68       57.16     26.29 o 
 -18   4  10     1055.03     1078.50     55.88 o 
 -16   4  10      204.17      217.10     26.43 o 
 -14   4  10     1546.02     1750.56     55.04 o 
 -12   4  10      657.93      643.54     34.18 o 
 -10   4  10      610.05      592.34     31.94 o 
  -8   4  10       31.13       32.41     11.88 o 
  -6   4  10       11.85       10.10     10.41 o 
  -4   4  10      369.63      322.05     19.22 o 
  -2   4  10     1435.56     1633.40     46.25 o 
   0   4  10      695.34      698.99     30.90 o 
   2   4  10      499.07      444.36     26.39 o 
   4   4  10     1981.31     1918.01     46.78 o 
   6   4  10     1176.10     1148.55     50.59 o 
   8   4  10      870.43      799.91     44.70 o 
  10   4  10      141.11      108.23     24.48 o 
  12   4  10      830.05      836.72     49.54 o 
  14   4  10       28.37       36.82     23.17 o 
  16   4  10      401.36      352.93     41.86 o 
  18   4  10      105.76      109.41     32.21 o 
  20   4  10       65.39       57.90     32.13 o 
  22   4  10      153.63      166.07     51.46 o 
 -25   5  10      112.08      146.44     47.09 o 
 -23   5  10      180.59      138.48     38.47 o 
 -21   5  10       67.14       64.58     30.32 o 
 -19   5  10       16.18       -7.22     24.54 o 
 -17   5  10      334.59      261.95     35.98 o 
 -15   5  10      149.54      141.77     29.16 o 
 -13   5  10      769.70      754.15     40.56 o 
 -11   5  10     1609.84     1764.12     54.28 o 
  -9   5  10      624.38      609.33     33.69 o 
  -7   5  10      967.48      983.32     39.00 o 
  -5   5  10      329.20      298.44     25.73 o 
  -3   5  10       17.54        6.19     13.41 o 
  -1   5  10     1610.81     1652.72     49.88 o 
   1   5  10      213.41      151.77     20.61 o 
   3   5  10     1153.45     1156.80     52.50 o 
   5   5  10      701.12      700.66     45.79 o 
   7   5  10     5304.05     5574.13    116.83 o 
   9   5  10      349.18      308.19     36.44 o 
  11   5  10      766.88      805.23     53.96 o 
  13   5  10      530.66      431.64     44.31 o 
  15   5  10       43.56       35.52     27.79 o 
  17   5  10       21.55       15.84     29.13 o 
  19   5  10        0.10       17.98     38.55 o 
  21   5  10      621.22      896.21     86.41 o 
 -22   6  10      141.65      150.47     40.89 o 
 -20   6  10      218.58      209.35     39.89 o 
 -18   6  10     1063.14     1160.99     64.61 o 
 -16   6  10       50.72       49.91     27.09 o 
 -14   6  10      965.73     1035.25     57.31 o 
 -12   6  10     2176.48     2489.06     80.49 o 
 -10   6  10      162.85      137.12     27.51 o 
  -8   6  10      217.10      129.04     26.19 o 
  -6   6  10        3.18       -6.07     17.99 o 
  -4   6  10       26.46       32.23     17.75 o 
  -2   6  10      805.73      798.00     39.14 o 
   0   6  10      860.03      800.08     46.29 o 
   2   6  10      743.26      732.58     47.79 o 
   4   6  10     1864.24     1962.97     73.52 o 
   6   6  10      938.58     1041.35     56.30 o 
   8   6  10        1.01       -4.26     22.73 o 
  10   6  10        6.77       -6.64     22.69 o 
  12   6  10        0.83      -11.66     23.79 o 
  14   6  10       63.00       61.04     31.10 o 
  16   6  10        0.49      -14.77     31.90 o 
  18   6  10       34.54       20.39     38.72 o 
 -19   7  10       28.14        7.46     38.42 o 
 -17   7  10     2345.54     2896.55    120.35 o 
 -15   7  10     1938.36     2127.07    100.61 o 
 -13   7  10     1166.91     1311.07     79.43 o 
 -11   7  10      198.49      151.12     37.86 o 
  -9   7  10      175.35      166.24     36.94 o 
  -7   7  10       17.66       12.13     22.06 o 
  -5   7  10        0.07       -1.94     21.90 o 
  -3   7  10       47.43       39.61     25.68 o 
  -1   7  10      515.24      489.54     45.82 o 
   1   7  10        4.99       16.35     23.42 o 
   3   7  10      741.26      733.51     54.82 o 
   5   7  10      733.42      771.04     57.95 o 
   7   7  10      208.02      159.91     35.63 o 
   9   7  10       44.15       35.85     28.69 o 
  11   7  10        0.03        3.38     28.76 o 
  13   7  10       53.81       51.34     33.95 o 
  15   7  10      192.52      229.98     56.37 o 
 -16   8  10     1218.27     1589.41     97.88 o 
 -14   8  10      832.71      984.08     92.17 o 
 -12   8  10     1081.18     1173.89     83.44 o 
 -10   8  10      151.87      150.82     42.77 o 
  -8   8  10        0.91        0.23     31.65 o 
  -6   8  10       27.14       -3.53     37.58 o 
  -4   8  10        7.93        2.57     30.99 o 
  -2   8  10       16.78       28.60     33.11 o 
   0   8  10       46.44       24.94     28.83 o 
   2   8  10      130.82      115.97     34.63 o 
   4   8  10     1224.35     1227.24     68.46 o 
   6   8  10     1899.11     2071.42     88.71 o 
   8   8  10      397.14      392.10     52.17 o 
  10   8  10       23.35        9.68     35.25 o 
  12   8  10       61.42        8.11     36.55 o 
  -9   9  10      134.42      155.93     63.24 o 
  -7   9  10      446.00      551.98     83.99 o 
  -5   9  10       31.59       26.51     47.70 o 
  -3   9  10        6.48       -2.89     45.01 o 
  -1   9  10       21.33       22.84     39.66 o 
   1   9  10        7.81      -26.53     40.23 o 
   3   9  10        6.43        5.86     35.76 o 
   5   9  10      376.41      376.91     53.61 o 
 -29   1  11        0.66        9.90     41.53 o 
 -27   1  11       22.63       49.07     36.53 o 
 -25   1  11      185.10      172.94     35.88 o 
 -23   1  11      119.98       75.62     27.04 o 
 -21   1  11       19.50        0.48     20.77 o 
 -19   1  11      155.62       98.83     24.55 o 
 -17   1  11     1075.61     1006.70     40.04 o 
 -15   1  11     1060.13      999.95     37.93 o 
 -13   1  11      244.09      196.26     20.34 o 
 -11   1  11       21.57       32.01     11.12 o 
  -9   1  11      242.10      152.79     16.12 o 
  -7   1  11      192.18      162.29     13.47 o 
  -5   1  11      354.37      414.21     17.66 o 
  -3   1  11    23513.73    26581.35    138.70 o 
  -1   1  11     7168.85     8398.44     75.07 o 
   1   1  11      606.57      524.47     18.75 o 
   3   1  11      107.22       65.25      9.96 o 
   5   1  11        2.29       -0.85      7.97 o 
   7   1  11       62.88       32.89     10.48 o 
   9   1  11      603.16      505.84     23.80 o 
  11   1  11        1.54        3.58     11.67 o 
  13   1  11      968.62     1010.46     41.64 o 
  15   1  11     4572.97     4657.10     89.84 o 
  17   1  11     1940.62     1698.68     59.73 o 
  19   1  11      618.04      648.92     60.23 o 
  21   1  11       28.48       35.59     34.48 o 
  23   1  11       96.06       68.93     40.34 o 
 -28   2  11        5.00       12.58     38.62 o 
 -26   2  11      230.36      199.82     46.97 o 
 -24   2  11      580.37      580.04     62.43 o 
 -22   2  11      104.37       85.81     26.95 o 
 -20   2  11       54.08       19.37     20.48 o 
 -18   2  11       19.17       -3.85     15.20 o 
 -16   2  11      116.80       69.24     17.46 o 
 -14   2  11      129.72      104.47     18.45 o 
 -12   2  11     6029.33     6394.37     91.43 o 
 -10   2  11     3454.50     3620.70     64.82 o 
  -8   2  11     3165.91     3073.29     49.42 o 
  -6   2  11       50.80       26.22      8.64 o 
  -4   2  11      202.23      150.07     13.36 o 
  -2   2  11      890.66      845.74     24.71 o 
   0   2  11      321.51      320.86     21.39 o 
   2   2  11     3859.24     4205.00     65.12 o 
   4   2  11       84.43       46.10      9.05 o 
   6   2  11      298.62      264.53     16.86 o 
   8   2  11      381.86      340.98     20.10 o 
  10   2  11      595.97      621.88     31.97 o 
  12   2  11      445.30      401.34     36.22 o 
  14   2  11       17.31       18.64     19.22 o 
  16   2  11       16.88        9.20     21.53 o 
  18   2  11       13.46       12.79     24.79 o 
  20   2  11       26.44        5.05     28.90 o 
  22   2  11      175.08      191.04     47.63 o 
  24   2  11       26.30       53.19     46.79 o 
 -27   3  11       46.36       24.10     39.65 o 
 -25   3  11       36.84       13.69     33.17 o 
 -23   3  11      387.45      405.53     53.44 o 
 -21   3  11     1415.78     1429.01     65.07 o 
 -19   3  11      163.67       90.76     22.04 o 
 -17   3  11      612.19      596.67     37.44 o 
 -15   3  11      112.63       75.97     18.87 o 
 -13   3  11       40.68       12.83     13.67 o 
 -11   3  11     2932.13     3000.46     64.11 o 
  -9   3  11     4053.59     4350.75     73.23 o 
  -7   3  11        3.99        4.35      9.05 o 
  -5   3  11      735.12      662.65     23.52 o 
  -3   3  11      419.73      414.68     17.55 o 
  -1   3  11        1.85       -1.66      9.70 o 
   1   3  11       25.11       21.68     11.31 o 
   3   3  11     1863.69     1935.16     46.63 o 
   5   3  11     1081.11     1090.60     35.12 o 
   7   3  11      488.30      456.41     35.78 o 
   9   3  11     5357.37     5434.90    107.44 o 
  11   3  11       36.70       31.18     18.94 o 
  13   3  11      145.05       84.62     23.80 o 
  15   3  11      126.20       94.26     27.62 o 
  17   3  11        2.65       21.29     23.97 o 
  19   3  11        1.94       11.79     26.51 o 
  21   3  11        7.99       -3.65     30.94 o 
  23   3  11       80.34      123.65     56.41 o 
 -26   4  11      900.51     1171.04     89.53 o 
 -24   4  11      374.77      451.40     60.13 o 
 -22   4  11      381.19      304.94     41.89 o 
 -20   4  11       92.21       36.93     24.46 o 
 -18   4  11        5.84       -7.06     18.33 o 
 -16   4  11     1470.61     1422.52     53.01 o 
 -14   4  11     2628.08     2802.48     69.48 o 
 -12   4  11     1955.12     1901.64     55.12 o 
 -10   4  11      197.10      159.19     20.65 o 
  -8   4  11     2112.28     2275.75     54.57 o 
  -6   4  11     5889.96     6452.33     88.78 o 
  -4   4  11      153.35      129.20     14.49 o 
  -2   4  11      493.28      501.13     29.03 o 
   0   4  11     1003.75      900.11     35.36 o 
   2   4  11      779.26      826.30     34.04 o 
   4   4  11     1166.74     1019.44     47.32 o 
   6   4  11     1431.19     1370.67     56.38 o 
   8   4  11       77.74       47.05     20.32 o 
  10   4  11        5.89        8.18     18.44 o 
  12   4  11      263.85      230.98     33.45 o 
  14   4  11       53.41       54.72     25.25 o 
  16   4  11        2.56      -14.74     23.55 o 
  18   4  11       49.39       22.00     29.82 o 
  20   4  11        0.04       -2.46     32.42 o 
  22   4  11       77.77       70.92     48.47 o 
 -25   5  11      110.55       94.72     46.28 o 
 -23   5  11       28.94       43.15     32.59 o 
 -21   5  11      126.73       73.96     31.08 o 
 -19   5  11        3.14       -1.24     24.65 o 
 -17   5  11      639.42      682.50     51.99 o 
 -15   5  11       19.71       23.54     19.54 o 
 -13   5  11     8250.38     9244.52    133.40 o 
 -11   5  11      179.86      165.61     23.45 o 
  -9   5  11      255.55      224.00     24.97 o 
  -7   5  11      440.86      414.61     35.35 o 
  -5   5  11       24.09       14.19     14.82 o 
  -3   5  11      415.42      450.69     31.34 o 
  -1   5  11      251.52      200.06     23.03 o 
   1   5  11     3502.54     3590.40     72.69 o 
   3   5  11      103.78       76.74     21.84 o 
   5   5  11      556.96      499.09     41.15 o 
   7   5  11     6578.87     7091.01    134.70 o 
   9   5  11       67.86       48.10     24.14 o 
  11   5  11      248.51      242.76     35.26 o 
  13   5  11       11.39       12.48     23.35 o 
  15   5  11      391.51      365.41     45.36 o 
  17   5  11       85.75       55.53     33.76 o 
  19   5  11        3.72       -2.48     33.76 o 
 -22   6  11       45.21       24.47     35.13 o 
 -20   6  11        0.53        0.58     30.22 o 
 -18   6  11      262.11      265.09     40.53 o 
 -16   6  11      242.98      178.60     31.63 o 
 -14   6  11       89.34       72.72     32.76 o 
 -12   6  11      317.09      339.53     38.55 o 
 -10   6  11      411.81      380.33     39.42 o 
  -8   6  11     1214.72     1275.82     56.94 o 
  -6   6  11      614.68      593.11     44.13 o 
  -4   6  11      163.94      126.70     22.76 o 
  -2   6  11      154.34      118.58     22.82 o 
   0   6  11        0.11        3.56     18.84 o 
   2   6  11       53.72       57.06     24.57 o 
   4   6  11     3947.10     4333.47    108.94 o 
   6   6  11      489.67      518.27     45.66 o 
   8   6  11      476.71      430.26     56.43 o 
  10   6  11      200.95      158.52     34.79 o 
  12   6  11      160.32      162.38     35.37 o 
  14   6  11       17.99        8.00     29.33 o 
  16   6  11      310.46      287.36     47.71 o 
  18   6  11        1.61      -22.09     40.93 o 
 -19   7  11       89.36       64.49     44.87 o 
 -17   7  11       24.18       -3.60     33.89 o 
 -15   7  11      773.51      770.31     71.24 o 
 -13   7  11      730.42      818.29     88.46 o 
 -11   7  11       82.77       46.96     30.07 o 
  -9   7  11       70.75       42.91     25.87 o 
  -7   7  11       25.93       29.66     24.24 o 
  -5   7  11       17.79        8.92     22.34 o 
  -3   7  11        1.14       -6.70     24.69 o 
  -1   7  11      732.22      828.53     61.23 o 
   1   7  11        9.40       -3.68     23.54 o 
   3   7  11      688.74      625.73     51.66 o 
   5   7  11     4023.54     4306.95    117.82 o 
   7   7  11      928.29      930.46     63.98 o 
   9   7  11        0.64        3.94     28.10 o 
  11   7  11        0.49      -35.95     28.86 o 
  13   7  11        0.10        8.90     34.26 o 
  15   7  11       40.69       45.53     38.33 o 
 -16   8  11      302.41      220.94     54.41 o 
 -14   8  11     1663.01     1908.98     89.75 o 
 -12   8  11        0.09      -11.21     37.35 o 
 -10   8  11       20.08       11.75     34.53 o 
  -8   8  11      166.84      178.20     54.62 o 
  -6   8  11      312.00      336.30     64.83 o 
  -4   8  11       17.56        2.47     31.74 o 
  -2   8  11      195.96      176.02     43.39 o 
   0   8  11       74.08       18.57     31.18 o 
   2   8  11     3438.65     3893.79    115.67 o 
   4   8  11     1309.32     1115.84     68.41 o 
   6   8  11      137.60      124.06     38.93 o 
   8   8  11      382.33      361.32     50.70 o 
  10   8  11        0.31       12.19     36.32 o 
  -9   9  11      230.71      202.82     59.84 o 
  -7   9  11      406.90      502.18     85.68 o 
  -5   9  11       18.67       11.09     48.70 o 
  -3   9  11        1.10        1.65     46.91 o 
  -1   9  11       35.67       31.55     42.12 o 
   1   9  11      217.79      178.74     51.26 o 
   3   9  11      239.14      206.34     46.39 o 
 -28   0  12       27.25       15.93     46.94 o 
 -26   0  12       45.42       30.15     40.55 o 
 -24   0  12       42.22        1.80     36.95 o 
 -22   0  12      876.15      775.21     79.46 o 
 -20   0  12     2048.03     1774.73    103.69 o 
 -18   0  12     4790.22     4191.70    139.46 o 
 -16   0  12     2496.69     2730.12    107.57 o 
 -14   0  12      628.06      701.89     54.77 o 
 -12   0  12      428.40      411.81     29.53 o 
 -10   0  12       33.49       17.88     13.10 o 
  -8   0  12        2.18        0.75     10.94 o 
  -6   0  12     1927.96     1939.74     52.52 o 
  -4   0  12      996.75     1021.61     38.42 o 
  -2   0  12     3922.85     4397.50     78.66 o 
   0   0  12    19825.95    22815.86    188.45 o 
   2   0  12      646.05      759.41     34.65 o 
   4   0  12     1428.42     1493.97     48.54 o 
   6   0  12      609.29      568.43     33.54 o 
   8   0  12     2194.20     2253.71     66.58 o 
  10   0  12      837.97      805.77     57.21 o 
  12   0  12      736.18      744.22     44.74 o 
  14   0  12     5959.07     6310.44    126.88 o 
  16   0  12      339.83      258.84     47.89 o 
  18   0  12      366.36      314.28     53.86 o 
  20   0  12        7.59      -17.81     33.80 o 
  22   0  12      486.56      591.73    118.91 o 
  24   0  12      594.14      650.84    129.40 o 
 -29   1  12        3.88       13.80     39.38 o 
 -27   1  12        0.32        8.77     36.50 o 
 -25   1  12       14.26       15.15     26.35 o 
 -23   1  12      126.66       42.04     25.17 o 
 -21   1  12      179.71       96.83     26.22 o 
 -19   1  12       70.73       39.85     20.63 o 
 -17   1  12       45.53       33.25     16.58 o 
 -15   1  12       27.39       12.70     14.02 o 
 -13   1  12       39.48       51.46     14.51 o 
 -11   1  12      342.20      334.27     23.62 o 
  -9   1  12      333.60      319.35     18.09 o 
  -7   1  12     2544.91     2900.85     45.56 o 
  -5   1  12      587.78      459.49     19.36 o 
  -3   1  12    11152.05    12496.93    149.96 o 
  -1   1  12      506.78      420.05     18.01 o 
   1   1  12     3835.45     3980.87     66.31 o 
   3   1  12       17.31       14.68      8.76 o 
   5   1  12      136.52      133.92     14.00 o 
   7   1  12      621.72      542.65     23.82 o 
   9   1  12     1352.53     1260.37     35.98 o 
  11   1  12        9.72        5.41     12.44 o 
  13   1  12      343.87      309.21     28.84 o 
  15   1  12      329.48      346.02     32.23 o 
  17   1  12      641.26      566.62     47.14 o 
  19   1  12       58.13       26.89     30.40 o 
  21   1  12      815.14      912.86     75.84 o 
  23   1  12       30.80       22.41     38.83 o 
 -28   2  12       30.32       42.66     42.27 o 
 -26   2  12      103.97      111.73     40.65 o 
 -24   2  12        6.12      -12.00     24.83 o 
 -22   2  12      215.15      216.46     35.00 o 
 -20   2  12      107.47       77.11     25.06 o 
 -18   2  12       12.71       -4.16     15.51 o 
 -16   2  12       91.17       29.46     15.72 o 
 -14   2  12      192.01      174.41     21.94 o 
 -12   2  12      198.53      179.01     20.87 o 
 -10   2  12     2309.67     2179.60     51.48 o 
  -8   2  12     1309.81     1413.29     32.59 o 
  -6   2  12        9.01        3.09      8.02 o 
  -4   2  12      316.24      257.33     16.20 o 
  -2   2  12      475.20      399.66     17.02 o 
   0   2  12      681.29      639.29     27.59 o 
   2   2  12     1229.81     1314.62     38.39 o 
   4   2  12        1.02        0.53      8.06 o 
   6   2  12     4136.78     4132.98     62.82 o 
   8   2  12      112.84       84.60     16.69 o 
  10   2  12        7.45        1.32     15.87 o 
  12   2  12      472.55      437.76     38.45 o 
  14   2  12        8.65       12.79     20.45 o 
  16   2  12      226.49      117.90     29.08 o 
  18   2  12        1.24        4.56     25.23 o 
  20   2  12       14.33        9.33     32.19 o 
  22   2  12       10.96      -19.76     38.34 o 
 -27   3  12       25.80       23.50     40.96 o 
 -25   3  12      411.80      349.87     54.62 o 
 -23   3  12       35.43       42.67     30.64 o 
 -21   3  12       29.25       25.83     23.69 o 
 -19   3  12      521.64      549.24     39.73 o 
 -17   3  12        7.54        4.75     16.17 o 
 -15   3  12       35.55       18.71     15.37 o 
 -13   3  12     2742.78     2725.40     64.64 o 
 -11   3  12     2620.17     2786.43     62.89 o 
  -9   3  12        0.18       -5.25     11.36 o 
  -7   3  12     1774.56     1887.05     39.41 o 
  -5   3  12        3.93       11.29      9.22 o 
  -3   3  12        2.13        3.76     11.26 o 
  -1   3  12     4962.63     5401.02     98.44 o 
   1   3  12      714.30      654.73     29.77 o 
   3   3  12     2189.81     2102.58     50.30 o 
   5   3  12     3455.78     3348.96     62.68 o 
   7   3  12      520.56      473.74     37.83 o 
   9   3  12     1984.90     1932.81     67.15 o 
  11   3  12      903.94      857.74     48.36 o 
  13   3  12       71.93       49.61     23.33 o 
  15   3  12      143.18      119.97     29.13 o 
  17   3  12      674.32      653.13     53.66 o 
  19   3  12      204.88      167.49     37.76 o 
  21   3  12      117.12      120.43     38.61 o 
 -26   4  12       81.61      103.45     45.38 o 
 -24   4  12       42.32       19.69     37.31 o 
 -22   4  12      197.59      159.23     34.35 o 
 -20   4  12      138.72       74.06     27.43 o 
 -18   4  12     1255.81     1248.92     52.59 o 
 -16   4  12     2537.83     2692.22     71.78 o 
 -14   4  12     2320.91     2373.68     67.72 o 
 -12   4  12      594.03      681.35     36.34 o 
 -10   4  12     1661.09     1724.11     50.79 o 
  -8   4  12     6630.25     7293.26    125.49 o 
  -6   4  12      878.68      904.46     30.30 o 
  -4   4  12      709.04      673.39     31.89 o 
  -2   4  12       39.01       15.35     13.21 o 
   0   4  12       13.06        4.51     12.37 o 
   2   4  12     1368.07     1245.64     42.31 o 
   4   4  12     2974.71     2999.68     80.42 o 
   6   4  12     2940.65     2904.87     81.52 o 
   8   4  12     1189.35     1116.79     54.27 o 
  10   4  12      198.61      116.13     27.01 o 
  12   4  12      487.13      468.48     44.64 o 
  14   4  12      140.08      124.41     30.45 o 
  16   4  12       80.05      106.00     32.37 o 
  18   4  12        0.96       -5.52     27.57 o 
  20   4  12       58.60       41.48     35.32 o 
 -25   5  12      114.14       70.88     44.15 o 
 -23   5  12       27.88       23.78     33.73 o 
 -21   5  12       27.69       49.18     30.02 o 
 -19   5  12        0.82       -9.38     24.03 o 
 -17   5  12       22.10       -0.02     20.04 o 
 -15   5  12     4576.87     5413.01    104.15 o 
 -13   5  12     3880.02     4290.63     89.11 o 
 -11   5  12     1794.06     1808.36     56.53 o 
  -9   5  12      198.31      169.66     27.47 o 
  -7   5  12      850.13      814.72     44.06 o 
  -5   5  12      140.75      103.71     20.37 o 
  -3   5  12      266.07      192.08     23.31 o 
  -1   5  12      329.37      304.82     28.01 o 
   1   5  12      934.89      955.31     48.56 o 
   3   5  12       61.62       39.32     19.62 o 
   5   5  12     6708.09     7129.13    133.41 o 
   7   5  12      295.27      251.33     34.28 o 
   9   5  12       76.42       50.35     25.62 o 
  11   5  12      929.81      921.15     58.56 o 
  13   5  12      461.09      411.77     46.85 o 
  15   5  12       48.89       33.09     30.20 o 
  17   5  12      132.98      145.05     39.32 o 
  19   5  12      185.87      265.32     47.76 o 
 -22   6  12       78.60       40.24     34.92 o 
 -20   6  12       25.22       46.70     39.29 o 
 -18   6  12       11.49       12.71     32.15 o 
 -16   6  12      121.39       87.48     36.28 o 
 -14   6  12       53.22       53.61     29.77 o 
 -12   6  12       58.39       54.93     25.84 o 
 -10   6  12       14.96       13.53     21.54 o 
  -8   6  12      270.92      256.41     33.72 o 
  -6   6  12      362.11      354.80     36.87 o 
  -4   6  12      324.50      313.31     30.84 o 
  -2   6  12      678.75      709.80     48.67 o 
   0   6  12      556.55      638.53     47.22 o 
   2   6  12       26.65        6.81     20.60 o 
   4   6  12      365.96      373.10     41.47 o 
   6   6  12      371.07      264.27     37.50 o 
   8   6  12      421.11      483.29     46.86 o 
  10   6  12      433.94      361.74     45.17 o 
  12   6  12       90.52       95.07     33.29 o 
  14   6  12       14.23       10.30     32.92 o 
  16   6  12       95.17      114.55     39.85 o 
 -19   7  12       82.50       65.71     43.96 o 
 -17   7  12      233.91      219.06     49.95 o 
 -15   7  12      534.33      526.94     63.74 o 
 -13   7  12     1558.78     1805.61     92.90 o 
 -11   7  12      183.50      126.40     38.76 o 
  -9   7  12      530.94      554.90     49.20 o 
  -7   7  12      427.65      375.09     41.47 o 
  -5   7  12       43.88       33.12     27.66 o 
  -3   7  12        6.70       -0.59     25.93 o 
  -1   7  12      133.87      105.99     29.85 o 
   1   7  12     1629.30     1791.39     75.11 o 
   3   7  12      432.14      324.25     42.82 o 
   5   7  12      915.20      829.08     62.33 o 
   7   7  12      455.81      412.57     47.76 o 
   9   7  12      358.27      404.50     48.92 o 
  11   7  12      655.35      720.48     63.74 o 
  13   7  12      608.70      837.92     69.62 o 
 -14   8  12      306.37      346.78     59.37 o 
 -12   8  12      416.59      403.54     61.12 o 
 -10   8  12      378.26      365.55     56.69 o 
  -8   8  12        3.23        3.62     44.88 o 
  -6   8  12      179.65      148.10     43.86 o 
  -4   8  12     1138.64     1239.45     79.34 o 
  -2   8  12      292.30      292.43     49.87 o 
   0   8  12       12.63       18.22     34.36 o 
   2   8  12      261.22      207.82     41.34 o 
   4   8  12      587.59      632.63     60.06 o 
   6   8  12       92.77      106.28     37.84 o 
   8   8  12       23.83       25.86     36.07 o 
  10   8  12      173.23      141.93     43.20 o 
  -7   9  12        6.28        7.23     49.92 o 
  -5   9  12      123.15      126.48     58.17 o 
  -3   9  12       29.15       -6.69     47.87 o 
  -1   9  12       19.27       -9.51     41.71 o 
   1   9  12      146.94      183.72     53.80 o 
 -29   1  13        0.12      -10.12     39.77 o 
 -27   1  13       98.38       85.63     35.29 o 
 -25   1  13        9.32        9.20     26.63 o 
 -23   1  13        0.35       -4.55     23.75 o 
 -21   1  13       40.88        8.94     20.93 o 
 -19   1  13      801.65      603.29     54.77 o 
 -17   1  13       46.69       13.16     18.03 o 
 -15   1  13      651.58      633.46     33.84 o 
 -13   1  13      612.27      567.07     30.23 o 
 -11   1  13       91.80       37.25     11.06 o 
  -9   1  13       56.67       26.43      9.75 o 
  -7   1  13     1775.05     1644.89     35.92 o 
  -5   1  13       41.24        9.32      8.67 o 
  -3   1  13      106.03       98.58     11.98 o 
  -1   1  13     7709.55     8666.75     79.51 o 
   1   1  13      799.12      971.19     27.43 o 
   3   1  13      853.82      756.76     25.45 o 
   5   1  13     4015.82     4187.48     59.73 o 
   7   1  13      119.53       94.32     15.06 o 
   9   1  13     1276.87     1297.38     38.14 o 
  11   1  13     1102.71     1046.03     36.32 o 
  13   1  13       40.46       19.76     16.94 o 
  15   1  13        8.50       -3.91     20.80 o 
  17   1  13     1755.00     1707.03     83.86 o 
  19   1  13      406.60      252.37     47.18 o 
  21   1  13      111.06      104.66     39.52 o 
  23   1  13      110.76       92.38     46.23 o 
 -28   2  13      525.08      660.32     76.49 o 
 -26   2  13        2.17        6.18     34.92 o 
 -24   2  13       10.71       20.58     27.02 o 
 -22   2  13       36.16       17.53     23.16 o 
 -20   2  13     5001.03     5069.74    117.20 o 
 -18   2  13        0.49        0.02     16.52 o 
 -16   2  13      212.61      177.50     23.92 o 
 -14   2  13      662.76      593.72     33.95 o 
 -12   2  13     1254.62     1163.80     41.05 o 
 -10   2  13     4063.49     4131.97     77.08 o 
  -8   2  13     1408.27     1378.74     33.66 o 
  -6   2  13     5353.22     5624.41     97.72 o 
  -4   2  13     1907.72     1932.20     38.38 o 
  -2   2  13      460.43      473.56     18.73 o 
   0   2  13     6954.65     7314.28     90.56 o 
   2   2  13        3.54        7.47     11.33 o 
   4   2  13       26.05        3.29     11.51 o 
   6   2  13     5282.07     5531.71     86.19 o 
   8   2  13      319.46      299.87     25.13 o 
  10   2  13       88.79       67.46     21.49 o 
  12   2  13      673.40      729.16     46.68 o 
  14   2  13      194.11      166.86     29.85 o 
  16   2  13      534.10      469.22     45.14 o 
  18   2  13        0.16       -8.67     25.60 o 
  20   2  13      256.63      301.61     53.40 o 
  22   2  13       94.25      111.41     46.30 o 
 -27   3  13        0.11       -5.37     38.14 o 
 -25   3  13      130.69      138.20     42.86 o 
 -23   3  13       36.34       -1.03     29.60 o 
 -21   3  13       67.57       74.24     26.41 o 
 -19   3  13        6.06        2.37     18.29 o 
 -17   3  13       11.89        9.82     17.85 o 
 -15   3  13      345.65      328.47     29.77 o 
 -13   3  13       26.71       13.90     15.54 o 
 -11   3  13     4277.91     4331.88     79.39 o 
  -9   3  13      616.52      570.29     29.81 o 
  -7   3  13        2.57        0.79     10.12 o 
  -5   3  13      596.67      511.85     22.79 o 
  -3   3  13      174.55      134.43     17.90 o 
  -1   3  13      569.74      556.29     29.52 o 
   1   3  13      953.28      904.93     35.43 o 
   3   3  13    11726.17    12547.46    128.18 o 
   5   3  13      164.42      119.61     18.37 o 
   7   3  13      688.13      612.46     42.20 o 
   9   3  13     6049.20     6215.08    120.12 o 
  11   3  13       19.44        6.31     18.68 o 
  13   3  13        0.28      -17.60     20.69 o 
  15   3  13       41.72       18.38     24.31 o 
  17   3  13        5.77      -10.41     24.58 o 
  19   3  13      128.53      113.58     35.91 o 
  21   3  13      650.57      804.31     67.10 o 
 -26   4  13      560.30      651.00     75.58 o 
 -24   4  13      299.11      332.74     54.57 o 
 -22   4  13       29.15        9.64     32.00 o 
 -20   4  13      245.60      167.03     34.00 o 
 -18   4  13        4.14        5.99     20.19 o 
 -16   4  13       23.18       14.94     18.67 o 
 -14   4  13      192.45      160.90     25.13 o 
 -12   4  13      170.33      109.20     21.13 o 
 -10   4  13        3.72       -2.24     13.21 o 
  -8   4  13       51.62       43.57     15.79 o 
  -6   4  13     1406.45     1304.65     43.72 o 
  -4   4  13      721.83      635.27     32.02 o 
  -2   4  13     1590.00     1689.05     50.11 o 
   0   4  13       19.01       11.03     13.62 o 
   2   4  13      183.48      136.65     20.17 o 
   4   4  13     6813.89     7323.16    147.75 o 
   6   4  13     2975.88     3027.42     85.46 o 
   8   4  13        6.85       14.99     18.94 o 
  10   4  13      246.94      179.98     30.48 o 
  12   4  13        0.17       -8.35     21.69 o 
  14   4  13      444.44      485.38     48.26 o 
  16   4  13      379.95      394.90     47.56 o 
  18   4  13       27.49       35.48     35.04 o 
  20   4  13        0.41       -5.42     36.19 o 
 -25   5  13        8.64        3.60     39.81 o 
 -23   5  13       61.59       71.94     39.94 o 
 -21   5  13        0.18       19.71     28.88 o 
 -19   5  13      277.29      249.50     39.73 o 
 -17   5  13      204.59      173.51     33.18 o 
 -15   5  13      897.20      846.80     46.79 o 
 -13   5  13       25.70       11.05     21.10 o 
 -11   5  13       19.07       24.22     20.31 o 
  -9   5  13      989.67      972.15     49.94 o 
  -7   5  13       25.60       22.24     19.06 o 
  -5   5  13        4.44       -5.98     14.32 o 
  -3   5  13      129.50       91.59     19.91 o 
  -1   5  13       68.62       25.61     16.35 o 
   1   5  13      714.91      727.87     46.39 o 
   3   5  13     1551.28     1557.99     63.61 o 
   5   5  13       21.73       12.07     19.89 o 
   7   5  13       84.01       46.82     23.32 o 
   9   5  13     1154.63     1111.37     59.95 o 
  11   5  13     1048.06     1166.00     64.55 o 
  13   5  13        1.06       -4.67     26.66 o 
  15   5  13        0.02      -19.13     29.21 o 
  17   5  13       97.94       68.40     38.82 o 
  19   5  13      194.64      203.71     48.56 o 
 -22   6  13      131.81      138.35     48.77 o 
 -20   6  13      107.89      115.64     42.28 o 
 -18   6  13       13.18       14.81     32.40 o 
 -16   6  13      102.22       92.69     36.93 o 
 -14   6  13      441.15      468.97     54.30 o 
 -12   6  13      157.22      146.64     31.19 o 
 -10   6  13       29.05       29.70     23.60 o 
  -8   6  13      186.77      170.75     31.26 o 
  -6   6  13      222.31      157.95     29.59 o 
  -4   6  13      391.22      361.22     37.37 o 
  -2   6  13       27.43       12.43     20.52 o 
   0   6  13      207.73      184.03     31.48 o 
   2   6  13       39.27       33.27     22.19 o 
   4   6  13        3.77        3.77     22.09 o 
   6   6  13      117.04       85.52     28.93 o 
   8   6  13      335.01      299.44     39.60 o 
  10   6  13        1.96        7.80     27.01 o 
  12   6  13      129.22      110.15     34.89 o 
  14   6  13      187.93      123.24     39.35 o 
  16   6  13      268.55      292.76     50.25 o 
 -19   7  13        5.72       -8.39     40.10 o 
 -17   7  13      911.00     1094.80     87.93 o 
 -15   7  13        8.44      -13.97     34.80 o 
 -13   7  13        0.76        0.68     33.78 o 
 -11   7  13      467.80      439.20     55.82 o 
  -9   7  13       31.68        4.76     26.91 o 
  -7   7  13      900.87      941.15     60.49 o 
  -5   7  13      213.93      198.91     40.60 o 
  -3   7  13       81.34       78.95     32.78 o 
  -1   7  13      963.73      985.26     58.60 o 
   1   7  13      312.34      298.86     40.14 o 
   3   7  13        5.60        6.29     25.89 o 
   5   7  13        0.58      -12.42     27.02 o 
   7   7  13       36.22       14.97     28.85 o 
   9   7  13       90.19      120.21     36.53 o 
  11   7  13       59.73       58.31     36.15 o 
  13   7  13     1133.91     1387.12     81.08 o 
 -14   8  13      604.74      725.12     76.97 o 
 -12   8  13      296.02      314.64     56.57 o 
 -10   8  13      117.82       95.33     41.42 o 
  -8   8  13        5.07       34.18     46.46 o 
  -6   8  13      185.99      188.80     47.41 o 
  -4   8  13      513.63      466.27     59.88 o 
  -2   8  13       82.91       50.81     36.61 o 
   0   8  13       10.66       -3.73     32.88 o 
   2   8  13       48.60       52.30     33.80 o 
   4   8  13      268.93      348.72     51.30 o 
   6   8  13      110.34       93.02     39.13 o 
   8   8  13        9.89       16.75     38.04 o 
  -3   9  13       50.06       65.08     46.24 o 
  -1   9  13       40.53       22.07     45.19 o 
 -28   0  14        0.13      -29.90     47.43 o 
 -26   0  14        3.59       14.46     42.76 o 
 -24   0  14       96.87       21.43     37.71 o 
 -22   0  14     1151.77     1132.76     86.47 o 
 -20   0  14       72.77       47.16     34.74 o 
 -18   0  14     2304.53     2451.22    111.40 o 
 -16   0  14       15.35       11.97     24.20 o 
 -14   0  14        8.17       -9.00     22.60 o 
 -12   0  14     2348.64     2385.31     64.72 o 
 -10   0  14      123.18       82.36     18.10 o 
  -8   0  14      481.11      422.28     30.70 o 
  -6   0  14      386.44      416.81     28.36 o 
  -4   0  14      153.12      167.60     21.67 o 
  -2   0  14     1228.14     1278.21     38.17 o 
   0   0  14      900.79      872.51     38.52 o 
   2   0  14     4479.02     4995.42     92.17 o 
   4   0  14     1049.45      983.94     43.70 o 
   6   0  14        9.80       -1.50     14.80 o 
   8   0  14     1545.23     1501.33     71.15 o 
  10   0  14        0.22       -5.47     18.29 o 
  12   0  14     2261.91     2427.20     80.77 o 
  14   0  14      323.00      252.88     47.91 o 
  16   0  14     1016.04     1217.59     83.56 o 
  18   0  14       23.50       27.63     57.70 o 
  20   0  14      154.18       48.96     69.25 o 
  22   0  14       60.38        6.64     72.04 o 
 -29   1  14       67.10       39.60     46.71 o 
 -27   1  14       71.92       56.81     35.45 o 
 -25   1  14      193.84      122.71     33.48 o 
 -23   1  14      322.39      305.55     41.07 o 
 -21   1  14      860.29      838.99     56.22 o 
 -19   1  14      536.60      639.62     49.11 o 
 -17   1  14       13.87       10.86     17.63 o 
 -15   1  14       47.87       18.85     15.18 o 
 -13   1  14        0.54       -6.42     12.60 o 
 -11   1  14     6693.12     6565.28    139.88 o 
  -9   1  14     1413.43     1529.14     36.47 o 
  -7   1  14     1070.24     1017.20     30.05 o 
  -5   1  14     2532.27     2712.72     46.89 o 
  -3   1  14      376.55      398.18     20.11 o 
  -1   1  14    13490.30    15843.10    153.91 o 
   1   1  14       11.74        6.03      8.59 o 
   3   1  14      185.16      146.20     15.19 o 
   5   1  14      912.97      900.95     29.88 o 
   7   1  14     1692.42     1570.63     40.58 o 
   9   1  14      159.61      109.01     16.39 o 
  11   1  14      625.81      618.58     42.67 o 
  13   1  14      184.05      119.27     26.03 o 
  15   1  14      223.64      180.88     31.54 o 
  17   1  14      790.81      796.04     82.33 o 
  19   1  14     1350.55     1352.07     81.77 o 
  21   1  14       61.60       42.07     39.00 o 
 -28   2  14       56.69       69.33     43.79 o 
 -26   2  14      217.83      248.78     50.08 o 
 -24   2  14      412.64      429.17     48.24 o 
 -22   2  14       80.94       64.31     26.85 o 
 -20   2  14       63.58       44.00     23.26 o 
 -18   2  14     1612.67     1441.00     62.41 o 
 -16   2  14     1713.90     1583.09     53.01 o 
 -14   2  14     3051.43     3130.57     70.46 o 
 -12   2  14     2502.66     2316.82     57.73 o 
 -10   2  14       61.32       60.11     15.80 o 
  -8   2  14        4.44       -1.89      9.72 o 
  -6   2  14      455.59      442.90     22.31 o 
  -4   2  14      875.87      773.02     25.79 o 
  -2   2  14      117.38       78.65     11.88 o 
   0   2  14     1381.55     1257.71     40.22 o 
   2   2  14     3779.17     4073.15     71.71 o 
   4   2  14      106.62       70.62     15.78 o 
   6   2  14     4012.01     4074.35    112.46 o 
   8   2  14      315.76      250.99     29.93 o 
  10   2  14      212.15      144.85     26.11 o 
  12   2  14       26.02       23.28     20.70 o 
  14   2  14      149.97      144.22     29.58 o 
  16   2  14      922.70      955.48     57.47 o 
  18   2  14       15.92       13.52     28.92 o 
  20   2  14      178.24      207.70     50.59 o 
  22   2  14       27.34        4.05     42.97 o 
 -27   3  14      334.26      433.23     65.72 o 
 -25   3  14        0.50      -12.33     32.99 o 
 -23   3  14      191.26      113.28     39.10 o 
 -21   3  14      122.22      135.79     31.23 o 
 -19   3  14      156.15      104.63     23.84 o 
 -17   3  14       18.89        1.44     16.72 o 
 -15   3  14      349.38      318.00     29.94 o 
 -13   3  14     5712.66     6221.61    100.48 o 
 -11   3  14    12784.59    14356.34    176.49 o 
  -9   3  14      154.11      102.78     18.24 o 
  -7   3  14      521.21      516.32     24.58 o 
  -5   3  14     1244.62     1191.00     32.54 o 
  -3   3  14     2009.99     2214.57     54.60 o 
  -1   3  14       20.25        9.14     12.60 o 
   1   3  14       45.96       24.78     13.65 o 
   3   3  14     2166.89     2146.24     59.35 o 
   5   3  14     2812.76     2880.45     78.51 o 
   7   3  14     5718.77     5681.65    115.80 o 
   9   3  14     2088.45     2036.09     71.25 o 
  11   3  14       55.30       37.65     23.35 o 
  13   3  14       58.43       31.85     24.32 o 
  15   3  14       95.65       94.41     30.10 o 
  17   3  14     1667.53     1891.93     94.19 o 
  19   3  14       12.83       35.40     32.41 o 
  21   3  14       39.66       41.12     43.47 o 
 -26   4  14       11.67       -1.94     35.53 o 
 -24   4  14      202.26      232.90     47.73 o 
 -22   4  14       14.02        5.99     31.81 o 
 -20   4  14      359.38      336.01     41.24 o 
 -18   4  14      789.10      833.35     46.77 o 
 -16   4  14       63.42       41.62     19.48 o 
 -14   4  14       65.70       55.77     19.55 o 
 -12   4  14       83.84       81.85     19.82 o 
 -10   4  14       81.58       55.88     16.84 o 
  -8   4  14       30.46       16.38     17.29 o 
  -6   4  14      355.51      352.02     27.93 o 
  -4   4  14      220.82      175.97     22.16 o 
  -2   4  14     2434.84     2406.22     60.41 o 
   0   4  14     1355.46     1301.53     45.38 o 
   2   4  14      155.63      113.17     23.65 o 
   4   4  14      211.44      139.00     26.24 o 
   6   4  14     1518.13     1441.47     61.26 o 
   8   4  14       22.76       11.38     18.97 o 
  10   4  14       76.29       52.04     24.17 o 
  12   4  14      762.52      855.36     59.48 o 
  14   4  14      453.00      431.52     48.00 o 
  16   4  14      175.46      100.30     34.86 o 
  18   4  14      680.61      850.47     67.90 o 
  20   4  14        4.79        2.46     37.89 o 
 -23   5  14       39.81        9.78     38.91 o 
 -21   5  14      115.58       91.04     33.74 o 
 -19   5  14        4.69        1.80     26.13 o 
 -17   5  14        5.05       22.46     25.74 o 
 -15   5  14       72.70       54.43     26.41 o 
 -13   5  14       74.18       52.38     24.23 o 
 -11   5  14      675.03      698.47     49.04 o 
  -9   5  14      873.37      904.34     49.60 o 
  -7   5  14      512.91      484.28     41.03 o 
  -5   5  14     1427.01     1464.68     59.70 o 
  -3   5  14       17.21       10.32     16.89 o 
  -1   5  14       27.30       15.28     16.87 o 
   1   5  14       37.32       30.49     21.35 o 
   3   5  14     2046.16     2141.25     75.40 o 
   5   5  14       13.75        7.15     20.61 o 
   7   5  14       71.32       40.99     24.37 o 
   9   5  14     1615.88     1555.97     70.93 o 
  11   5  14      299.54      276.66     40.06 o 
  13   5  14       36.83       45.22     30.25 o 
  15   5  14       10.24       18.37     31.84 o 
  17   5  14       30.31       42.15     37.09 o 
 -22   6  14      158.08      172.16     52.59 o 
 -20   6  14       70.41       39.50     40.98 o 
 -18   6  14       88.26       64.98     37.30 o 
 -16   6  14       40.93       49.03     34.99 o 
 -14   6  14       39.98       20.95     26.48 o 
 -12   6  14        2.01        7.06     24.57 o 
 -10   6  14      414.38      455.40     43.96 o 
  -8   6  14     1038.86     1154.12     58.65 o 
  -6   6  14     2535.17     2747.25     85.74 o 
  -4   6  14      585.55      597.09     47.42 o 
  -2   6  14       22.15        0.46     20.57 o 
   0   6  14      684.20      713.80     52.51 o 
   2   6  14      101.94       78.06     26.30 o 
   4   6  14        3.73        5.60     23.05 o 
   6   6  14       56.30       26.38     26.07 o 
   8   6  14      228.62      202.95     36.98 o 
  10   6  14       27.77       37.10     29.66 o 
  12   6  14        1.08      -18.19     29.84 o 
  14   6  14       25.93       19.42     33.60 o 
  16   6  14      120.60      133.45     43.41 o 
 -19   7  14        6.71      -17.33     38.72 o 
 -17   7  14        5.37      -34.94     35.76 o 
 -15   7  14      471.62      459.94     62.90 o 
 -13   7  14       15.03       10.57     34.34 o 
 -11   7  14       93.16       95.68     32.21 o 
  -9   7  14      384.22      296.48     42.21 o 
  -7   7  14      770.03      900.63     72.00 o 
  -5   7  14        1.07       -2.73     28.18 o 
  -3   7  14        3.32        8.85     29.18 o 
  -1   7  14        5.08      -10.59     29.67 o 
   1   7  14        3.75       20.18     27.07 o 
   3   7  14      367.78      329.64     44.68 o 
   5   7  14        0.94      -14.51     26.98 o 
   7   7  14       42.77       15.60     30.17 o 
   9   7  14       24.55        0.00     31.58 o 
  11   7  14       47.86       28.68     35.21 o 
 -14   8  14      114.73       94.57     48.08 o 
 -12   8  14        2.17       12.13     39.16 o 
 -10   8  14        9.46       12.20     47.88 o 
  -8   8  14       86.54       80.13     48.71 o 
  -6   8  14       27.38       51.10     38.95 o 
  -4   8  14        0.04      -14.83     35.20 o 
  -2   8  14      528.81      524.29     63.00 o 
   0   8  14      201.40      208.01     46.28 o 
   2   8  14        3.04        4.65     32.63 o 
   4   8  14       12.03       11.87     33.90 o 
   6   8  14        3.28      -26.94     33.49 o 
   8   8  14        0.41      -33.93     35.14 o 
 -27   1  15       42.73       25.38     33.40 o 
 -25   1  15        0.79       -0.32     26.81 o 
 -23   1  15       33.44        3.68     26.07 o 
 -21   1  15       16.21       -0.29     22.35 o 
 -19   1  15      256.90      239.76     33.42 o 
 -17   1  15      406.10      270.92     32.65 o 
 -15   1  15        2.67       -0.09     16.76 o 
 -13   1  15     2130.01     2107.57     55.48 o 
 -11   1  15     2480.44     2561.36     58.89 o 
  -9   1  15      992.80      936.52     30.81 o 
  -7   1  15        3.56        3.56      9.83 o 
  -5   1  15      151.25      122.73     14.18 o 
  -3   1  15      490.00      455.93     22.46 o 
  -1   1  15       19.33       17.06     10.08 o 
   1   1  15       26.42       19.78     10.40 o 
   3   1  15      994.30      913.59     29.96 o 
   5   1  15     3538.36     3782.49     70.75 o 
   7   1  15     6520.62     6942.75     99.04 o 
   9   1  15      165.61      140.59     21.88 o 
  11   1  15        3.03        1.69     18.46 o 
  13   1  15      462.26      421.15     39.15 o 
  15   1  15      498.98      467.17     44.50 o 
  17   1  15       72.49       63.86     32.77 o 
  19   1  15       13.42       -7.01     34.25 o 
  21   1  15       78.36       70.27     52.16 o 
 -28   2  15       11.79       17.21     42.48 o 
 -26   2  15        8.93       13.66     35.22 o 
 -24   2  15      435.21      482.05     50.73 o 
 -22   2  15       31.56       29.13     26.58 o 
 -20   2  15      541.17      467.69     44.24 o 
 -18   2  15       71.01       29.32     21.37 o 
 -16   2  15     1921.88     1991.09     59.73 o 
 -14   2  15       84.81       46.68     17.44 o 
 -12   2  15     1117.19     1025.53     40.45 o 
 -10   2  15     5508.75     5893.79     89.79 o 
  -8   2  15      233.20      208.02     18.30 o 
  -6   2  15       36.41       18.34     10.96 o 
  -4   2  15       36.71       22.53     10.75 o 
  -2   2  15     1063.82      984.07     28.45 o 
   0   2  15      880.46      780.44     33.80 o 
   2   2  15        0.00       -0.93     12.58 o 
   4   2  15      624.06      598.34     32.48 o 
   6   2  15     7248.30     7676.29    158.54 o 
   8   2  15     2776.57     2838.25     80.57 o 
  10   2  15        6.20        6.23     19.13 o 
  12   2  15       16.11       18.60     20.74 o 
  14   2  15      167.28      155.30     31.94 o 
  16   2  15      261.82      284.44     38.64 o 
  18   2  15      341.85      370.22     55.42 o 
  20   2  15      245.92      239.81     50.69 o 
 -27   3  15      308.74      353.61     60.17 o 
 -25   3  15      355.14      407.57     60.37 o 
 -23   3  15       74.80       50.73     29.49 o 
 -21   3  15      152.68      108.60     29.18 o 
 -19   3  15      599.21      639.17     43.95 o 
 -17   3  15        1.99        7.56     18.03 o 
 -15   3  15     3432.45     3619.57     81.35 o 
 -13   3  15     5799.76     6183.16    102.16 o 
 -11   3  15     1545.25     1538.40     50.18 o 
  -9   3  15       68.15       41.11     15.76 o 
  -7   3  15        1.63       -7.87     10.58 o 
  -5   3  15        1.48        5.96     13.14 o 
  -3   3  15        2.52       -3.33     13.20 o 
  -1   3  15      113.04       73.67     16.95 o 
   1   3  15     2894.09     3031.58     66.19 o 
   3   3  15      338.75      274.15     25.47 o 
   5   3  15     6112.47     6139.97    116.12 o 
   7   3  15       24.59       -2.22     18.06 o 
   9   3  15     1324.33     1330.69     59.94 o 
  11   3  15      140.06      132.72     29.08 o 
  13   3  15      113.83       79.13     28.97 o 
  15   3  15       29.31       41.58     27.96 o 
  17   3  15       17.14       20.48     29.34 o 
  19   3  15      446.49      461.10     54.19 o 
 -26   4  15       36.71       32.16     43.42 o 
 -24   4  15      105.73      100.33     42.45 o 
 -22   4  15        4.04        3.92     30.61 o 
 -20   4  15        1.57       -0.44     21.77 o 
 -18   4  15      454.48      389.67     37.47 o 
 -16   4  15      197.39      164.39     27.23 o 
 -14   4  15      246.15      237.19     28.32 o 
 -12   4  15      522.89      433.30     40.18 o 
 -10   4  15        5.05       -1.01     17.25 o 
  -8   4  15      300.12      280.61     32.19 o 
  -6   4  15      298.79      236.37     29.08 o 
  -4   4  15      560.92      525.27     33.55 o 
  -2   4  15      201.74      146.90     21.61 o 
   0   4  15       45.30       41.52     16.48 o 
   2   4  15      216.48      185.03     28.58 o 
   4   4  15       15.63        8.38     18.70 o 
   6   4  15      664.03      587.40     45.45 o 
   8   4  15        0.75        5.36     21.60 o 
  10   4  15      527.41      520.65     47.25 o 
  12   4  15       19.19       17.83     25.25 o 
  14   4  15       53.34       38.33     30.40 o 
  16   4  15       26.53       10.76     29.13 o 
  18   4  15      172.41      148.04     39.93 o 
 -23   5  15      141.66      161.73     58.19 o 
 -21   5  15      136.31      117.45     44.76 o 
 -19   5  15        7.14       18.11     32.51 o 
 -17   5  15      891.58     1080.26     61.62 o 
 -15   5  15        9.15      -13.53     23.13 o 
 -13   5  15        4.38       11.36     21.70 o 
 -11   5  15     1081.86     1093.60     56.51 o 
  -9   5  15       52.14       44.21     22.42 o 
  -7   5  15     1083.90      974.63     61.63 o 
  -5   5  15     2413.65     2370.12     75.79 o 
  -3   5  15      244.69      249.05     27.98 o 
  -1   5  15       53.22       44.28     22.05 o 
   1   5  15       12.63       -4.14     18.94 o 
   3   5  15     1302.87     1363.33     63.27 o 
   5   5  15        1.65       -2.70     20.71 o 
   7   5  15       28.46       16.53     24.34 o 
   9   5  15      195.23      165.65     34.29 o 
  11   5  15      478.16      478.39     50.97 o 
  13   5  15      719.31      873.65     65.43 o 
  15   5  15      364.49      364.82     50.24 o 
  17   5  15      278.85      296.37     51.27 o 
 -20   6  15       48.71       30.72     39.70 o 
 -18   6  15      195.33      135.16     45.40 o 
 -16   6  15      481.07      500.72     58.73 o 
 -14   6  15       76.55       37.52     28.63 o 
 -12   6  15      174.63      144.25     33.19 o 
 -10   6  15      733.43      742.25     53.08 o 
  -8   6  15      144.77      126.53     29.39 o 
  -6   6  15      128.55      116.81     29.58 o 
  -4   6  15      491.31      348.11     45.81 o 
  -2   6  15     1259.09     1269.64     61.96 o 
   0   6  15     1232.81     1335.08     64.24 o 
   2   6  15       21.31       42.40     25.59 o 
   4   6  15      361.64      362.35     42.72 o 
   6   6  15      177.71      118.18     32.43 o 
   8   6  15       45.27       34.93     29.23 o 
  10   6  15      201.50      140.11     38.13 o 
  12   6  15      754.52      932.70     71.52 o 
  14   6  15        1.30       17.41     34.82 o 
 -17   7  15       53.16       72.88     44.32 o 
 -15   7  15        1.83      -14.21     38.89 o 
 -13   7  15      134.88      110.09     41.88 o 
 -11   7  15       12.68       12.28     29.66 o 
  -9   7  15      122.43      160.85     35.47 o 
  -7   7  15      401.54      472.55     57.41 o 
  -5   7  15      135.75       65.23     35.18 o 
  -3   7  15      866.27      922.28     71.68 o 
  -1   7  15      221.33      255.52     45.94 o 
   1   7  15       35.07       60.10     31.20 o 
   3   7  15      132.04      116.57     34.21 o 
   5   7  15        1.82       10.63     29.03 o 
   7   7  15        7.60        4.48     31.67 o 
   9   7  15       89.94      105.02     36.78 o 
  11   7  15       37.68       19.34     36.83 o 
 -12   8  15      125.23      125.99     47.30 o 
 -10   8  15        5.12        1.81     47.36 o 
  -8   8  15      127.89       79.02     43.04 o 
  -6   8  15      215.19      220.95     51.76 o 
  -4   8  15      175.53      161.95     46.80 o 
  -2   8  15        8.58        9.54     36.72 o 
   0   8  15      115.70      163.91     48.29 o 
   2   8  15       44.92       67.34     44.42 o 
   4   8  15      124.41      104.92     40.60 o 
   6   8  15      448.93      496.84     59.35 o 
 -28   0  16      722.11      933.19    107.06 o 
 -26   0  16        1.17        5.72     42.77 o 
 -24   0  16        2.63        9.05     40.54 o 
 -22   0  16       41.64       51.86     38.18 o 
 -20   0  16     2291.16     2201.77    115.04 o 
 -18   0  16      201.15      123.23     38.53 o 
 -16   0  16      959.36      819.96     65.04 o 
 -14   0  16      437.57      345.47     49.28 o 
 -12   0  16    15152.48    15758.94    365.81 o 
 -10   0  16     4882.48     4919.09     98.69 o 
  -8   0  16      130.88      134.84     22.66 o 
  -6   0  16       92.07       86.01     19.43 o 
  -4   0  16      799.90      814.95     40.78 o 
  -2   0  16     2199.68     2499.74     68.49 o 
   0   0  16     2572.13     2711.58     71.35 o 
   2   0  16      359.66      386.41     33.80 o 
   4   0  16     6114.37     6401.76    118.11 o 
   6   0  16        2.85        9.13     18.53 o 
   8   0  16     7119.28     7826.83    137.33 o 
  10   0  16      756.55      788.20     50.57 o 
  12   0  16       96.31       36.19     31.92 o 
  14   0  16       54.89       66.80     57.35 o 
  16   0  16      221.07      257.75     82.19 o 
  18   0  16       13.68        1.40     58.40 o 
  20   0  16      389.87      546.97    118.21 o 
 -27   1  16      220.75      310.28     48.01 o 
 -25   1  16      118.61      130.62     36.32 o 
 -23   1  16       10.11      -10.42     26.93 o 
 -21   1  16      370.32      324.47     40.98 o 
 -19   1  16      575.05      473.33     44.13 o 
 -17   1  16      330.40      225.09     31.82 o 
 -15   1  16       25.11       24.58     18.61 o 
 -13   1  16      903.42      907.80     39.39 o 
 -11   1  16     5190.42     5529.71     95.50 o 
  -9   1  16     3219.71     3361.46     70.58 o 
  -7   1  16     2198.67     2304.60     47.39 o 
  -5   1  16       11.09       -0.58      9.97 o 
  -3   1  16       12.51        3.80     10.28 o 
  -1   1  16      554.82      537.91     24.16 o 
   1   1  16       61.80       33.02     12.08 o 
   3   1  16     1104.79     1117.45     40.77 o 
   5   1  16     1203.04     1155.13     42.27 o 
   7   1  16     4163.11     4423.76     82.26 o 
   9   1  16     2017.67     1910.32     55.75 o 
  11   1  16      133.23      107.85     25.77 o 
  13   1  16      134.89      108.35     27.25 o 
  15   1  16       12.20       12.36     27.28 o 
  17   1  16       12.22       16.58     39.41 o 
  19   1  16        2.67        5.85     41.86 o 
  21   1  16      154.78      151.54     61.27 o 
 -26   2  16        9.56      -16.41     30.74 o 
 -24   2  16       61.33       31.83     29.09 o 
 -22   2  16       17.83       22.78     24.89 o 
 -20   2  16      910.51      946.71     55.80 o 
 -18   2  16        1.59       15.33     21.04 o 
 -16   2  16      272.39      227.37     31.82 o 
 -14   2  16        1.19       -7.30     15.24 o 
 -12   2  16      341.26      324.20     28.43 o 
 -10   2  16     3677.10     3706.86     77.73 o 
  -8   2  16       56.90       47.91     13.36 o 
  -6   2  16       42.12       19.34     11.44 o 
  -4   2  16       26.23       18.29     11.20 o 
  -2   2  16      187.25      186.28     20.82 o 
   0   2  16     2122.45     2124.22     54.77 o 
   2   2  16      233.81      177.59     21.98 o 
   4   2  16     5788.32     6330.18    126.51 o 
   6   2  16     2425.88     2354.34     63.65 o 
   8   2  16     1707.26     1653.16     68.70 o 
  10   2  16      314.62      247.77     33.21 o 
  12   2  16      125.60       82.10     27.46 o 
  14   2  16        0.97        1.37     24.28 o 
  16   2  16       18.77        9.87     27.61 o 
  18   2  16      108.20      106.79     43.63 o 
  20   2  16       58.80       46.01     43.72 o 
 -27   3  16      145.94      151.65     51.24 o 
 -25   3  16        5.06        0.24     35.81 o 
 -23   3  16      156.98      127.82     35.28 o 
 -21   3  16      446.30      503.75     50.03 o 
 -19   3  16     1970.55     1980.08     77.03 o 
 -17   3  16      547.01      674.99     43.70 o 
 -15   3  16        0.63        3.80     16.77 o 
 -13   3  16      601.03      529.80     37.12 o 
 -11   3  16      743.22      709.92     36.18 o 
  -9   3  16        4.99        0.05     13.82 o 
  -7   3  16     1003.88     1021.34     46.60 o 
  -5   3  16       24.60       12.02     14.47 o 
  -3   3  16      933.93      913.22     38.21 o 
  -1   3  16        1.54       -8.10     13.58 o 
   1   3  16     2197.25     2339.61     60.46 o 
   3   3  16      147.25      135.99     21.59 o 
   5   3  16       16.04       28.87     20.12 o 
   7   3  16       69.71       49.69     22.65 o 
   9   3  16      713.16      666.98     49.12 o 
  11   3  16     1314.07     1279.28     63.23 o 
  13   3  16        4.07       -1.35     23.79 o 
  15   3  16      361.87      365.04     45.89 o 
  17   3  16       82.63       54.44     34.32 o 
  19   3  16      244.52      141.14     40.83 o 
 -24   4  16       33.38       17.20     38.38 o 
 -22   4  16       87.00       33.82     34.22 o 
 -20   4  16       10.56        5.76     26.53 o 
 -18   4  16      333.58      352.41     37.49 o 
 -16   4  16     1737.12     1926.23     65.38 o 
 -14   4  16      136.56      112.63     28.08 o 
 -12   4  16       17.60        1.11     19.88 o 
 -10   4  16      309.80      342.74     35.03 o 
  -8   4  16      160.96      131.80     25.38 o 
  -6   4  16       93.70       77.33     22.22 o 
  -4   4  16      767.10      804.92     39.39 o 
  -2   4  16      902.25      970.04     42.05 o 
   0   4  16       91.68       74.06     18.81 o 
   2   4  16       14.23       16.45     18.97 o 
   4   4  16       60.12       42.28     22.43 o 
   6   4  16       23.33       21.62     21.82 o 
   8   4  16       23.76       28.20     23.21 o 
  10   4  16       74.61       43.66     25.42 o 
  12   4  16       80.25       73.44     28.98 o 
  14   4  16      159.45      134.87     35.96 o 
  16   4  16       64.03       44.51     34.68 o 
  18   4  16        3.94      -13.37     34.50 o 
 -23   5  16       63.04       81.50     52.53 o 
 -21   5  16      272.73      273.78     51.72 o 
 -19   5  16       46.16       43.05     35.67 o 
 -17   5  16       17.04       -9.91     27.42 o 
 -15   5  16      124.39       99.36     29.01 o 
 -13   5  16     1533.75     1722.84     71.81 o 
 -11   5  16      100.88       83.54     25.97 o 
  -9   5  16      754.13      750.05     51.33 o 
  -7   5  16      646.06      561.68     45.16 o 
  -5   5  16      472.48      370.41     37.08 o 
  -3   5  16      334.72      310.56     30.94 o 
  -1   5  16     1706.33     1714.37     67.83 o 
   1   5  16        1.57        5.30     20.00 o 
   3   5  16     1172.06     1273.20     62.87 o 
   5   5  16        2.43       10.94     23.06 o 
   7   5  16      128.43      104.92     31.89 o 
   9   5  16      137.17      140.76     34.01 o 
  11   5  16      189.80      225.21     39.40 o 
  13   5  16      358.03      454.59     52.60 o 
  15   5  16      441.69      489.41     56.51 o 
 -20   6  16       94.96      150.65     46.75 o 
 -18   6  16      171.55      172.67     48.26 o 
 -16   6  16       28.93       45.80     35.49 o 
 -14   6  16       16.74        3.77     28.41 o 
 -12   6  16       24.98       -0.49     26.88 o 
 -10   6  16      161.36      156.44     33.09 o 
  -8   6  16       70.08       34.06     25.20 o 
  -6   6  16      853.61      795.16     53.95 o 
  -4   6  16      422.98      361.51     54.84 o 
  -2   6  16      616.08      695.71     62.28 o 
   0   6  16       57.20       46.01     26.06 o 
   2   6  16      205.12      168.81     34.68 o 
   4   6  16      351.32      347.31     43.26 o 
   6   6  16       83.22       50.14     29.94 o 
   8   6  16       36.02       20.99     30.10 o 
  10   6  16      300.91      375.16     49.91 o 
  12   6  16      266.20      291.37     48.67 o 
  14   6  16      322.32      376.17     54.79 o 
 -17   7  16        2.20       -8.12     36.76 o 
 -15   7  16       19.03       10.43     39.80 o 
 -13   7  16       30.68       25.23     37.13 o 
 -11   7  16       24.40       21.77     30.61 o 
  -9   7  16        0.29       -1.78     28.72 o 
  -7   7  16      154.34      183.05     44.61 o 
  -5   7  16        4.78        6.41     30.58 o 
  -3   7  16      416.21      468.60     57.60 o 
  -1   7  16       74.39       39.50     35.21 o 
   1   7  16       68.33       60.48     31.42 o 
   3   7  16       41.87       36.58     30.34 o 
   5   7  16      199.79      207.43     40.97 o 
   7   7  16        5.26       12.05     31.86 o 
   9   7  16       18.05       29.56     35.65 o 
 -12   8  16       53.74       31.75     52.07 o 
 -10   8  16        9.23       15.36     49.70 o 
  -8   8  16       29.76       14.77     39.07 o 
  -6   8  16      243.35      243.50     51.41 o 
  -4   8  16       73.53       60.27     42.20 o 
  -2   8  16      254.46      261.24     53.91 o 
   0   8  16        0.55        0.48     39.05 o 
   2   8  16        9.40        6.69     38.62 o 
   4   8  16       26.94       33.85     36.66 o 
 -27   1  17       20.50       39.56     37.70 o 
 -25   1  17      152.33      113.70     35.60 o 
 -23   1  17      269.41      186.24     37.37 o 
 -21   1  17      182.59      163.70     34.57 o 
 -19   1  17       12.84        5.76     21.38 o 
 -17   1  17       12.85        2.98     20.25 o 
 -15   1  17      252.28      250.81     31.23 o 
 -13   1  17     8355.64     9218.91    135.26 o 
 -11   1  17    17153.02    18838.57    169.12 o 
  -9   1  17     6636.34     6837.14    110.45 o 
  -7   1  17      411.43      364.97     23.68 o 
  -5   1  17        1.06        0.79     10.52 o 
  -3   1  17       23.68        9.94     11.09 o 
  -1   1  17      111.05       97.82     15.43 o 
   1   1  17        8.09        0.24     12.97 o 
   3   1  17        0.55        6.32     13.48 o 
   5   1  17       61.45       28.32     16.22 o 
   7   1  17    21065.74    23330.88    407.06 o 
   9   1  17     3550.55     3573.79     91.40 o 
  11   1  17      141.35      131.03     29.01 o 
  13   1  17        6.01        5.10     23.62 o 
  15   1  17       76.34       63.81     43.25 o 
  17   1  17        2.40       18.56     42.67 o 
  19   1  17      431.98      446.40     78.00 o 
 -26   2  17      151.31      195.87     43.15 o 
 -24   2  17      190.96      159.64     37.04 o 
 -22   2  17       52.26       32.58     26.82 o 
 -20   2  17      905.83      905.36     57.72 o 
 -18   2  17       74.67       36.17     22.96 o 
 -16   2  17      113.68       86.28     24.66 o 
 -14   2  17        5.48       -1.00     15.67 o 
 -12   2  17     4531.59     4995.04     94.87 o 
 -10   2  17     3648.62     3718.09     74.60 o 
  -8   2  17      149.53       97.61     18.41 o 
  -6   2  17      683.60      676.96     28.23 o 
  -4   2  17      191.33      148.96     20.73 o 
  -2   2  17      414.78      399.15     29.23 o 
   0   2  17     1654.00     1725.69     51.32 o 
   2   2  17     1112.33     1056.99     42.00 o 
   4   2  17      577.10      551.03     34.17 o 
   6   2  17        1.31       -7.49     17.34 o 
   8   2  17      138.47       82.79     24.87 o 
  10   2  17      420.51      360.07     39.08 o 
  12   2  17     1101.05     1168.38     60.51 o 
  14   2  17      134.59       92.41     30.34 o 
  16   2  17       24.81        8.91     29.64 o 
  18   2  17       41.97       94.66     43.73 o 
 -25   3  17        6.75       -9.23     38.36 o 
 -23   3  17        6.06      -24.22     28.60 o 
 -21   3  17       40.24       31.47     28.42 o 
 -19   3  17       27.55       10.13     25.11 o 
 -17   3  17        2.56        1.45     21.30 o 
 -15   3  17     1032.22     1018.74     47.01 o 
 -13   3  17      422.06      436.14     34.18 o 
 -11   3  17       43.65       22.65     18.81 o 
  -9   3  17      644.74      629.03     42.71 o 
  -7   3  17      415.42      416.29     36.33 o 
  -5   3  17        1.60        1.60     14.30 o 
  -3   3  17        1.08        9.50     14.39 o 
  -1   3  17     3038.17     3334.07     73.05 o 
   1   3  17       80.53       42.65     16.90 o 
   3   3  17       60.22       43.63     20.41 o 
   5   3  17     1088.94     1071.14     53.27 o 
   7   3  17      508.10      520.88     43.58 o 
   9   3  17      229.61      199.97     32.19 o 
  11   3  17        1.24       -0.55     23.68 o 
  13   3  17      158.53      124.22     33.33 o 
  15   3  17      187.67      216.76     39.74 o 
  17   3  17      116.35      141.20     38.87 o 
  19   3  17      369.66      398.71     65.69 o 
 -24   4  17       32.11       34.39     39.47 o 
 -22   4  17      166.30      163.97     51.67 o 
 -20   4  17      228.07      217.39     46.10 o 
 -18   4  17      699.12      747.56     56.22 o 
 -16   4  17      192.49      120.81     29.74 o 
 -14   4  17        0.09       -8.33     21.71 o 
 -12   4  17       24.56        6.42     20.99 o 
 -10   4  17      418.72      450.76     41.09 o 
  -8   4  17        2.26        1.84     18.96 o 
  -6   4  17      470.84      441.54     34.84 o 
  -4   4  17       67.25       79.30     19.32 o 
  -2   4  17     1802.40     1744.20     56.24 o 
   0   4  17      331.22      330.93     30.57 o 
   2   4  17      934.12      842.39     48.07 o 
   4   4  17       29.17       18.45     21.96 o 
   6   4  17       48.18       22.52     22.95 o 
   8   4  17      281.39      246.32     36.84 o 
  10   4  17       39.15       30.73     26.35 o 
  12   4  17      676.66      813.81     62.24 o 
  14   4  17        0.84        2.78     31.17 o 
  16   4  17       84.58       79.30     36.54 o 
 -23   5  17       88.34       17.50     46.61 o 
 -21   5  17      893.02     1101.26    109.42 o 
 -19   5  17      105.33       99.87     41.12 o 
 -17   5  17        0.48      -20.93     26.43 o 
 -15   5  17        4.15      -10.13     24.46 o 
 -13   5  17        9.62        8.78     23.77 o 
 -11   5  17        0.26       10.16     23.33 o 
  -9   5  17      124.20       99.70     27.08 o 
  -7   5  17      756.30      743.44     49.97 o 
  -5   5  17      173.65      112.65     27.32 o 
  -3   5  17      211.37      168.31     29.34 o 
  -1   5  17       28.33       25.67     22.62 o 
   1   5  17       65.73       41.19     23.73 o 
   3   5  17       38.56       63.20     25.36 o 
   5   5  17      136.07      102.60     29.70 o 
   7   5  17       70.03       46.69     28.43 o 
   9   5  17       33.42       20.65     28.39 o 
  11   5  17      262.52      271.76     43.35 o 
  13   5  17       55.95       33.26     33.81 o 
  15   5  17      475.54      435.20     57.56 o 
 -20   6  17       18.19       14.45     40.21 o 
 -18   6  17       15.48      -16.08     38.17 o 
 -16   6  17      697.41      724.20     70.25 o 
 -14   6  17        0.01      -22.33     28.20 o 
 -12   6  17       19.06       13.04     28.28 o 
 -10   6  17        7.91        8.23     25.02 o 
  -8   6  17        0.07       -8.06     23.23 o 
  -6   6  17      141.60      107.36     36.05 o 
  -4   6  17      295.64      288.45     46.24 o 
  -2   6  17      364.37      335.37     49.53 o 
   0   6  17       14.85       11.51     24.10 o 
   2   6  17      165.54      122.59     32.41 o 
   4   6  17       18.95       16.35     28.38 o 
   6   6  17        0.27       13.57     26.95 o 
   8   6  17       14.64        3.13     28.88 o 
  10   6  17        0.83      -17.94     30.51 o 
  12   6  17        0.81      -16.72     34.19 o 
 -15   7  17      115.07      163.57     48.62 o 
 -13   7  17        2.93      -19.81     36.48 o 
 -11   7  17      131.02      168.14     40.84 o 
  -9   7  17       45.32       54.18     38.46 o 
  -7   7  17        0.39        9.79     34.15 o 
  -5   7  17     1059.67     1182.88     84.40 o 
  -3   7  17       91.08       62.03     38.49 o 
  -1   7  17       23.82       24.71     33.70 o 
   1   7  17     1012.48     1141.25     80.19 o 
   3   7  17       13.58       16.75     32.82 o 
   5   7  17       37.41       39.03     34.83 o 
   7   7  17        0.15       10.02     35.48 o 
   9   7  17      159.90      130.68     43.60 o 
 -10   8  17        1.95      -16.30     45.22 o 
  -8   8  17      677.21      749.93     79.14 o 
  -6   8  17      563.84      659.78     72.74 o 
  -4   8  17       39.99       30.67     39.67 o 
  -2   8  17      101.30       71.29     43.43 o 
   0   8  17        1.49        0.22     41.12 o 
   2   8  17      248.36      278.80     58.98 o 
 -26   0  18      182.83      185.88     67.50 o 
 -24   0  18      465.16      461.55     74.74 o 
 -22   0  18        7.40       13.04     34.45 o 
 -20   0  18      135.39      123.94     45.62 o 
 -18   0  18       56.85        3.81     29.56 o 
 -16   0  18     1209.76     1121.94     79.11 o 
 -14   0  18     1891.71     1902.20     96.23 o 
 -12   0  18       88.34       55.26     27.07 o 
 -10   0  18       14.44       26.21     19.96 o 
  -8   0  18     2620.11     2603.00     75.80 o 
  -6   0  18      388.33      463.94     37.34 o 
  -4   0  18     2977.22     3278.56     83.42 o 
  -2   0  18        3.06       -3.09     14.91 o 
   0   0  18      330.54      330.19     33.50 o 
   2   0  18      570.52      591.03     40.69 o 
   4   0  18      240.64      208.71     30.18 o 
   6   0  18    14319.76    16133.51    264.33 o 
   8   0  18    13278.34    14754.14    399.38 o 
  10   0  18      916.01      879.48     72.60 o 
  12   0  18       86.51       91.63     59.80 o 
  14   0  18      270.78      300.41     89.53 o 
  16   0  18      498.19      444.50    105.62 o 
  18   0  18      203.53      272.43     93.38 o 
 -27   1  18      212.83      255.02     49.34 o 
 -25   1  18       52.10       38.08     33.78 o 
 -23   1  18      282.00      245.43     40.99 o 
 -21   1  18       86.45       66.83     28.58 o 
 -19   1  18        0.54        4.89     22.06 o 
 -17   1  18        9.94       -2.14     21.07 o 
 -15   1  18     2065.53     1974.77     70.33 o 
 -13   1  18       32.85       17.12     18.75 o 
 -11   1  18     3979.93     4144.43     80.30 o 
  -9   1  18        9.72       13.25     13.48 o 
  -7   1  18     2075.13     2008.97     47.48 o 
  -5   1  18       15.72        7.00     11.70 o 
  -3   1  18       69.33       36.84     12.22 o 
  -1   1  18        1.05       -5.05     11.58 o 
   1   1  18       29.31       11.04     14.43 o 
   3   1  18        5.04       -2.54     14.59 o 
   5   1  18      268.82      254.81     27.01 o 
   7   1  18      201.39      209.60     26.48 o 
   9   1  18     1588.93     1668.63     65.18 o 
  11   1  18      519.03      539.33     46.33 o 
  13   1  18      426.21      391.11     51.53 o 
  15   1  18       75.57       39.43     42.23 o 
  17   1  18       83.54       46.97     44.12 o 
  19   1  18      289.81      297.39     70.94 o 
 -26   2  18      390.00      499.99     57.01 o 
 -24   2  18       58.84       37.16     32.42 o 
 -22   2  18       68.17       34.93     29.06 o 
 -20   2  18       52.11       55.96     27.89 o 
 -18   2  18      269.46      187.52     33.46 o 
 -16   2  18       93.49       60.08     24.43 o 
 -14   2  18      783.32      826.18     41.41 o 
 -12   2  18        0.35       -3.54     15.32 o 
 -10   2  18      553.01      542.91     33.90 o 
  -8   2  18        1.03        0.20     13.87 o 
  -6   2  18       45.27       44.77     16.03 o 
  -4   2  18      406.92      369.42     28.57 o 
  -2   2  18        0.49       -4.38     13.63 o 
   0   2  18      312.78      271.20     26.44 o 
   2   2  18       92.99       79.49     19.57 o 
   4   2  18      441.07      394.88     31.59 o 
   6   2  18        6.71      -10.23     19.00 o 
   8   2  18       96.51      104.88     26.58 o 
  10   2  18       75.14       51.17     25.76 o 
  12   2  18      140.24      142.08     33.31 o 
  14   2  18        7.07       21.55     27.18 o 
  16   2  18      323.78      356.35     55.58 o 
  18   2  18        6.56       31.60     47.10 o 
 -25   3  18        2.28       -5.54     36.74 o 
 -23   3  18       88.64      106.00     35.26 o 
 -21   3  18      422.37      364.13     46.16 o 
 -19   3  18        5.18      -12.20     23.85 o 
 -17   3  18        1.74      -17.06     22.20 o 
 -15   3  18       83.27       59.95     21.46 o 
 -13   3  18      882.16      880.14     50.40 o 
 -11   3  18     1707.86     1831.66     67.23 o 
  -9   3  18     1181.22     1112.09     53.24 o 
  -7   3  18      968.94      890.46     47.51 o 
  -5   3  18      527.07      720.92     37.07 o 
  -3   3  18     4125.06     4046.73     81.63 o 
  -1   3  18      155.32      121.53     21.87 o 
   1   3  18       56.28       45.27     18.63 o 
   3   3  18       26.08        6.05     19.22 o 
   5   3  18       92.90       83.42     24.57 o 
   7   3  18      748.37      810.44     53.64 o 
   9   3  18     1172.76     1231.82     63.15 o 
  11   3  18      225.80      167.19     34.45 o 
  13   3  18      253.55      348.76     46.22 o 
  15   3  18       44.63       59.67     32.54 o 
  17   3  18      328.07      402.59     54.25 o 
 -24   4  18      563.52      770.18     98.77 o 
 -22   4  18      213.59      149.01     56.11 o 
 -20   4  18       66.90       22.16     33.19 o 
 -18   4  18       56.01       30.38     30.29 o 
 -16   4  18        2.66       11.35     24.87 o 
 -14   4  18       16.83      -15.93     22.49 o 
 -12   4  18      113.66       68.55     25.73 o 
 -10   4  18        7.29        9.92     21.33 o 
  -8   4  18      456.26      457.79     41.21 o 
  -6   4  18      234.65      248.68     31.56 o 
  -4   4  18     4402.86     4549.01     90.86 o 
  -2   4  18        0.15        3.42     16.40 o 
   0   4  18     1375.09     1412.25     61.85 o 
   2   4  18      194.15      142.14     29.15 o 
   4   4  18       50.06       38.68     23.81 o 
   6   4  18        0.52       -6.93     21.89 o 
   8   4  18      241.66      232.22     39.41 o 
  10   4  18      333.12      348.09     45.11 o 
  12   4  18       79.27       61.27     32.14 o 
  14   4  18      266.81      190.39     41.60 o 
  16   4  18      446.53      579.94     61.66 o 
 -21   5  18      203.50      133.60     56.47 o 
 -19   5  18       60.11       69.31     39.97 o 
 -17   5  18      270.65      303.62     42.73 o 
 -15   5  18      100.57       91.95     30.37 o 
 -13   5  18       32.79       26.56     25.76 o 
 -11   5  18       63.16       31.53     24.69 o 
  -9   5  18       32.14       31.55     24.16 o 
  -7   5  18      151.81      109.34     28.16 o 
  -5   5  18        9.79        0.49     21.92 o 
  -3   5  18      442.01      413.96     49.19 o 
  -1   5  18        9.34        8.26     21.79 o 
   1   5  18     1134.73     1077.12     58.57 o 
   3   5  18      237.54      188.04     34.76 o 
   5   5  18      174.08      139.60     32.97 o 
   7   5  18        6.86        3.59     27.19 o 
   9   5  18      201.56      165.47     37.65 o 
  11   5  18      109.90      112.31     35.96 o 
  13   5  18      221.72      204.04     43.98 o 
 -18   6  18      347.81      329.99     60.57 o 
 -16   6  18      170.99      151.29     40.04 o 
 -14   6  18      111.65      112.21     34.89 o 
 -12   6  18       82.10       75.66     32.83 o 
 -10   6  18       35.14       42.61     28.52 o 
  -8   6  18      554.83      560.36     51.41 o 
  -6   6  18       41.39       24.57     26.18 o 
  -4   6  18       20.53        7.17     28.75 o 
  -2   6  18        0.21       -6.73     27.33 o 
   0   6  18       17.51       12.58     25.53 o 
   2   6  18       14.01        1.50     26.20 o 
   4   6  18        5.89        2.54     27.35 o 
   6   6  18      175.09      211.81     41.58 o 
   8   6  18      135.84       91.06     37.42 o 
  10   6  18       19.76        8.53     35.16 o 
 -15   7  18      265.12      286.35     60.90 o 
 -13   7  18       52.62       79.76     45.29 o 
 -11   7  18       44.53       45.35     34.20 o 
  -9   7  18      167.69      151.63     44.72 o 
  -7   7  18        3.66       20.12     35.74 o 
  -5   7  18       34.36       59.72     37.12 o 
  -3   7  18      225.27      252.44     49.59 o 
  -1   7  18       86.45       88.86     40.89 o 
   1   7  18      133.26      146.65     45.54 o 
   3   7  18      144.17      154.48     40.90 o 
   5   7  18       42.86       29.69     36.60 o 
   7   7  18       13.64      -15.40     35.43 o 
  -6   8  18      411.76      470.50     65.43 o 
  -4   8  18       53.49       37.41     44.86 o 
  -2   8  18       18.59        8.04     39.29 o 
 -25   1  19        0.10        7.76     32.21 o 
 -23   1  19        7.72       15.59     29.94 o 
 -21   1  19      240.39      204.89     37.75 o 
 -19   1  19       74.10       38.34     25.59 o 
 -17   1  19        4.84        3.59     22.35 o 
 -15   1  19        7.09        3.31     19.37 o 
 -13   1  19      378.62      330.10     34.98 o 
 -11   1  19     3215.84     3355.83     73.26 o 
  -9   1  19     7386.81     7953.02    109.64 o 
  -7   1  19       49.96       22.54     13.68 o 
  -5   1  19      841.17      895.27     33.64 o 
  -3   1  19      473.52      466.45     26.75 o 
  -1   1  19       87.54       67.75     17.41 o 
   1   1  19       16.61        1.77     14.93 o 
   3   1  19      512.65      552.11     35.52 o 
   5   1  19       46.79       38.32     19.16 o 
   7   1  19        3.73        1.48     17.45 o 
   9   1  19     5762.32     6637.00    141.66 o 
  11   1  19      125.91       75.70     32.39 o 
  13   1  19        0.29       -8.38     35.79 o 
  15   1  19      364.54      368.28     67.88 o 
  17   1  19       17.60       32.96     47.25 o 
 -26   2  19      143.46      162.61     43.74 o 
 -24   2  19       18.93       24.60     33.20 o 
 -22   2  19      242.86      316.11     44.49 o 
 -20   2  19      104.33       71.31     29.42 o 
 -18   2  19        1.50        7.17     23.44 o 
 -16   2  19       17.82       14.05     22.52 o 
 -14   2  19        6.00        1.82     18.25 o 
 -12   2  19     3173.81     3377.38     77.04 o 
 -10   2  19     1127.77     1096.02     44.02 o 
  -8   2  19      351.82      280.25     31.08 o 
  -6   2  19      167.28      128.13     21.60 o 
  -4   2  19       40.50       34.85     13.94 o 
  -2   2  19       23.07       19.73     15.67 o 
   0   2  19      108.01       86.27     20.56 o 
   2   2  19     1105.29     1061.56     44.71 o 
   4   2  19        0.44       -7.99     17.05 o 
   6   2  19     1295.34     1283.02     59.68 o 
   8   2  19        4.53       -2.62     21.98 o 
  10   2  19        1.18       -0.19     23.85 o 
  12   2  19      157.71      115.05     32.16 o 
  14   2  19      102.38      140.99     36.44 o 
  16   2  19        0.02      -24.48     43.52 o 
  18   2  19       34.94       33.41     55.01 o 
 -25   3  19       35.08       55.94     42.98 o 
 -23   3  19      298.51      406.62     51.65 o 
 -21   3  19      273.58      305.60     44.80 o 
 -19   3  19        2.53        2.53     24.97 o 
 -17   3  19      524.56      585.67     60.48 o 
 -15   3  19      528.83      578.31     48.71 o 
 -13   3  19       38.83       21.66     21.98 o 
 -11   3  19        0.09       -0.45     20.20 o 
  -9   3  19     2269.71     2348.15     75.93 o 
  -7   3  19     2474.45     2422.33     76.58 o 
  -5   3  19     3299.24     3284.65     68.75 o 
  -3   3  19        1.68       -2.30     15.88 o 
  -1   3  19      774.19      694.78     38.53 o 
   1   3  19        3.44       -0.59     17.00 o 
   3   3  19      350.34      352.19     37.37 o 
   5   3  19     1028.76     1110.67     57.86 o 
   7   3  19      422.93      419.47     42.97 o 
   9   3  19       62.90       36.18     25.30 o 
  11   3  19     1452.61     1659.00     76.28 o 
  13   3  19      514.70      550.28     55.04 o 
  15   3  19      384.77      440.32     52.90 o 
  17   3  19       38.87        0.60     37.07 o 
 -24   4  19      190.07      274.08     69.09 o 
 -22   4  19        0.01      -16.62     36.58 o 
 -20   4  19       64.61       63.34     36.54 o 
 -18   4  19      486.69      522.09     59.95 o 
 -16   4  19        0.06       12.38     25.75 o 
 -14   4  19       31.73       28.68     25.59 o 
 -12   4  19        7.94      -11.52     21.87 o 
 -10   4  19     1074.15     1167.54     59.54 o 
  -8   4  19        6.33       -4.54     21.02 o 
  -6   4  19       43.06       25.97     21.33 o 
  -4   4  19     3108.38     3055.97     88.34 o 
  -2   4  19       76.36       32.55     20.11 o 
   0   4  19      199.44      180.79     31.44 o 
   2   4  19      213.59      157.62     29.76 o 
   4   4  19      714.87      766.59     55.46 o 
   6   4  19        0.01       -3.70     23.52 o 
   8   4  19       28.70       22.55     26.35 o 
  10   4  19        2.51       13.25     27.92 o 
  12   4  19        1.74       -7.94     30.47 o 
  14   4  19       55.98       51.80     36.38 o 
 -21   5  19       85.85       88.83     52.48 o 
 -19   5  19        2.14       -3.42     35.80 o 
 -17   5  19      536.59      533.06     54.32 o 
 -15   5  19      160.75      157.95     36.75 o 
 -13   5  19        1.00       -9.75     24.79 o 
 -11   5  19       14.16       19.77     24.62 o 
  -9   5  19        1.34      -10.05     24.35 o 
  -7   5  19        1.98        2.90     23.79 o 
  -5   5  19      830.16      881.54     55.54 o 
  -3   5  19      237.46      239.97     43.56 o 
  -1   5  19      605.56      713.48     53.62 o 
   1   5  19      678.56      674.36     54.05 o 
   3   5  19      401.24      403.62     44.93 o 
   5   5  19      113.25       80.61     30.62 o 
   7   5  19      132.84      131.86     35.91 o 
   9   5  19      144.32      144.24     38.87 o 
  11   5  19       38.25       38.60     35.81 o 
  13   5  19       64.77       39.89     38.82 o 
 -18   6  19        5.45       19.98     42.44 o 
 -16   6  19      177.62      181.46     42.33 o 
 -14   6  19      187.27      152.73     38.32 o 
 -12   6  19        4.43        9.71     29.73 o 
 -10   6  19        0.31        1.36     27.28 o 
  -8   6  19        0.12       24.07     28.44 o 
  -6   6  19      195.20      193.76     43.04 o 
  -4   6  19       16.37       15.83     30.96 o 
  -2   6  19        0.38      -15.89     29.20 o 
   0   6  19     1041.16     1068.26     76.26 o 
   2   6  19      139.05      171.34     38.52 o 
   4   6  19      215.80      225.58     41.94 o 
   6   6  19        0.47       -9.72     31.52 o 
   8   6  19      143.63      159.84     41.32 o 
  10   6  19      108.71      119.15     41.35 o 
 -13   7  19       20.47       39.44     37.56 o 
 -11   7  19       46.60       46.82     42.74 o 
  -9   7  19      355.07      371.95     57.64 o 
  -7   7  19      331.64      421.70     59.41 o 
  -5   7  19       70.52       74.68     41.13 o 
  -3   7  19      106.12      104.25     43.83 o 
  -1   7  19       17.83       10.46     37.03 o 
   1   7  19      941.17     1132.52     89.98 o 
   3   7  19      760.74      806.29     80.17 o 
   5   7  19        0.33        1.65     35.88 o 
 -26   0  20      403.33      480.38     84.83 o 
 -24   0  20      100.85      113.73     51.80 o 
 -22   0  20       26.90       55.20     40.06 o 
 -20   0  20       60.01        8.84     37.20 o 
 -18   0  20       39.82       20.79     32.94 o 
 -16   0  20      618.91      625.75     68.75 o 
 -14   0  20     2427.47     2745.36    118.15 o 
 -12   0  20      656.23      675.91     61.59 o 
 -10   0  20     1064.41      878.97     64.83 o 
  -8   0  20     1687.48     1861.61     69.22 o 
  -6   0  20      274.64      183.15     28.95 o 
  -4   0  20       16.15        9.93     18.81 o 
  -2   0  20      867.54      727.61     44.87 o 
   0   0  20      346.38      316.45     48.28 o 
   2   0  20       50.47       19.99     27.28 o 
   4   0  20      158.35       82.52     33.92 o 
   6   0  20     5534.95     6095.44    221.38 o 
   8   0  20     1773.72     1669.54    103.52 o 
  10   0  20      289.89      218.23     75.54 o 
  12   0  20      279.87      289.92     87.08 o 
  14   0  20        9.42       39.87     58.75 o 
  16   0  20        0.23        7.69     67.15 o 
 -25   1  20      100.96      112.72     39.32 o 
 -23   1  20      110.20       87.56     34.68 o 
 -21   1  20      251.92      334.46     44.45 o 
 -19   1  20      422.53      401.16     45.24 o 
 -17   1  20       62.62       59.95     26.65 o 
 -15   1  20       40.93       45.37     23.09 o 
 -13   1  20      900.16      901.21     49.65 o 
 -11   1  20    11062.74    12878.04    174.49 o 
  -9   1  20     5279.55     5780.12     95.93 o 
  -7   1  20        2.13       -2.76     13.48 o 
  -5   1  20        0.99        4.49     14.59 o 
  -3   1  20      215.42      132.01     21.85 o 
   1   1  20       94.55       46.63     18.17 o 
   3   1  20      339.86      303.97     30.12 o 
   5   1  20       18.36        1.80     17.70 o 
   7   1  20     2118.24     2337.77     94.90 o 
   9   1  20     2736.03     2829.48    105.92 o 
  11   1  20     1099.14     1223.25     74.46 o 
  13   1  20       16.77       18.52     41.66 o 
  15   1  20      713.88      926.32    100.61 o 
  17   1  20        0.50       17.75     50.72 o 
 -24   2  20       32.39       45.09     35.98 o 
 -22   2  20      187.88      182.27     38.63 o 
 -20   2  20       57.50       38.49     29.14 o 
 -18   2  20      157.61      125.56     31.79 o 
 -16   2  20        7.29        3.60     22.42 o 
 -14   2  20      835.33      788.34     49.23 o 
 -12   2  20      299.83      292.16     34.55 o 
 -10   2  20      157.66      112.90     25.62 o 
  -8   2  20      665.41      640.83     43.71 o 
  -6   2  20      187.51      154.24     23.07 o 
  -4   2  20       52.53       35.50     17.48 o 
  -2   2  20      973.46      826.56     40.30 o 
   0   2  20       41.07       34.98     18.05 o 
   2   2  20      133.19       85.58     21.40 o 
   4   2  20       80.59       55.69     23.62 o 
   6   2  20      447.36      452.05     43.60 o 
   8   2  20     1635.28     1771.37     72.78 o 
  10   2  20     1186.79     1132.13     62.26 o 
  12   2  20      240.43      216.37     39.94 o 
  14   2  20      185.18      132.56     44.14 o 
  16   2  20       48.52       87.37     53.66 o 
 -23   3  20      573.72      725.75     74.13 o 
 -21   3  20       85.56      128.34     42.30 o 
 -19   3  20     1866.37     2173.40    101.89 o 
 -17   3  20      508.18      521.95     57.87 o 
 -15   3  20        4.93       -3.96     24.69 o 
 -13   3  20       19.91       19.77     23.03 o 
 -11   3  20     1398.87     1334.19     60.65 o 
  -9   3  20      272.49      250.67     34.30 o 
  -7   3  20      389.00      338.74     36.27 o 
  -5   3  20      398.20      333.42     35.38 o 
  -3   3  20      227.52      184.41     26.11 o 
  -1   3  20      591.18      496.45     37.06 o 
   1   3  20        1.05        2.32     20.14 o 
   3   3  20       43.83       36.63     23.39 o 
   5   3  20      152.22      137.15     31.47 o 
   7   3  20     1362.20     1409.22     68.16 o 
   9   3  20      674.38      733.30     57.44 o 
  11   3  20      134.19      114.71     34.17 o 
  13   3  20     1047.62     1193.37     70.55 o 
  15   3  20       13.01       14.64     35.06 o 
 -22   4  20      290.18      308.72     57.28 o 
 -20   4  20      200.02      156.19     45.55 o 
 -18   4  20      219.99      240.81     49.02 o 
 -16   4  20      159.78      158.39     35.64 o 
 -14   4  20       20.77        8.05     25.33 o 
 -12   4  20       27.35       27.76     25.04 o 
 -10   4  20        8.96       10.89     22.46 o 
  -8   4  20      500.65      472.28     43.88 o 
  -6   4  20      310.28      241.42     34.15 o 
  -4   4  20      625.34      520.77     44.13 o 
  -2   4  20       50.61       29.65     22.88 o 
   0   4  20      160.99      179.08     32.09 o 
   2   4  20      354.94      312.09     38.51 o 
   4   4  20      917.42     1015.14     60.65 o 
   6   4  20        9.40        4.38     24.57 o 
   8   4  20      381.84      408.54     47.09 o 
  10   4  20       38.63       29.68     30.75 o 
  12   4  20      706.04      796.40     66.10 o 
  14   4  20      205.54      160.96     44.52 o 
 -21   5  20       10.27       -6.34     48.90 o 
 -19   5  20       26.92       48.64     41.96 o 
 -17   5  20        2.03      -21.47     30.09 o 
 -15   5  20      161.14      132.36     37.55 o 
 -13   5  20      313.68      306.07     42.37 o 
 -11   5  20        4.09        4.85     26.59 o 
  -9   5  20      229.93      263.92     41.59 o 
  -7   5  20      708.91      670.10     53.57 o 
  -5   5  20      570.73      625.48     61.09 o 
  -3   5  20       19.07       14.53     28.47 o 
  -1   5  20      463.70      516.36     56.12 o 
   1   5  20       52.03       61.02     27.70 o 
   3   5  20       31.19       47.10     29.73 o 
   5   5  20        2.78       -1.83     26.56 o 
   7   5  20       30.07       43.20     32.42 o 
   9   5  20      202.42      194.08     42.52 o 
  11   5  20      308.41      259.07     46.98 o 
 -18   6  20       12.77      -42.77     41.38 o 
 -16   6  20      170.85      187.08     43.48 o 
 -14   6  20        1.35       -2.03     33.06 o 
 -12   6  20       20.71       -1.82     31.49 o 
 -10   6  20        1.81      -12.70     28.30 o 
  -8   6  20      324.86      273.28     49.85 o 
  -6   6  20       33.20       49.78     32.82 o 
  -4   6  20       67.09       50.98     34.41 o 
  -2   6  20        0.12       11.11     33.89 o 
   0   6  20        3.60       -3.32     32.24 o 
   2   6  20      274.62      339.64     46.94 o 
   4   6  20        7.32      -17.56     29.70 o 
   6   6  20        2.09       -8.05     32.34 o 
   8   6  20        0.72      -10.48     34.35 o 
 -11   7  20        2.54      -16.04     40.26 o 
  -9   7  20       11.45       22.13     38.72 o 
  -7   7  20      133.52      157.08     47.19 o 
  -5   7  20        4.66      -22.75     30.82 o 
  -3   7  20        7.59       11.97     37.26 o 
  -1   7  20       74.38       85.72     43.34 o 
   1   7  20       85.25       72.46     43.50 o 
   3   7  20      285.57      388.38     62.14 o 
 -25   1  21      195.78      182.63     43.87 o 
 -23   1  21        0.27      -15.12     30.36 o 
 -21   1  21      322.35      372.28     46.68 o 
 -19   1  21       51.00       45.66     27.31 o 
 -17   1  21        0.02        2.34     23.27 o 
 -15   1  21      189.75      108.77     28.48 o 
 -13   1  21     1487.62     1548.18     64.51 o 
 -11   1  21        5.64       -6.89     17.58 o 
  -9   1  21       19.89       17.47     17.41 o 
  -7   1  21      775.10      678.46     37.59 o 
  -5   1  21      585.83      441.41     33.37 o 
  -3   1  21      480.73      349.26     30.93 o 
  -1   1  21      380.86      305.16     29.78 o 
   1   1  21        1.24       -3.44     16.54 o 
   3   1  21       82.06       48.39     19.93 o 
   5   1  21        1.83        1.44     21.29 o 
   7   1  21      200.49      156.75     37.48 o 
   9   1  21       26.24       25.67     32.03 o 
  11   1  21      115.16      135.40     39.83 o 
  13   1  21       11.38       25.47     42.82 o 
  15   1  21      611.10      745.31     94.69 o 
 -24   2  21      591.58      610.29     62.32 o 
 -22   2  21       41.46       33.38     31.23 o 
 -20   2  21      247.29      199.16     40.01 o 
 -18   2  21      369.91      354.51     43.17 o 
 -16   2  21      246.97      230.34     42.27 o 
 -14   2  21      444.10      408.86     49.26 o 
 -12   2  21      822.55      865.62     50.91 o 
 -10   2  21      328.11      297.45     35.27 o 
  -8   2  21        2.15        4.79     19.55 o 
  -6   2  21      218.36      239.51     32.46 o 
  -4   2  21      941.22      895.65     42.90 o 
  -2   2  21     3151.42     3012.14     74.45 o 
   0   2  21      453.74      436.37     35.60 o 
   2   2  21      852.36      906.81     44.79 o 
   4   2  21       15.99       19.31     22.98 o 
   6   2  21     1997.14     2281.46     81.10 o 
   8   2  21     2174.72     2238.31     82.63 o 
  10   2  21      551.74      491.18     58.07 o 
  12   2  21      635.09      745.69     72.72 o 
  14   2  21       23.16       51.57     51.58 o 
 -23   3  21      362.03      474.48     65.68 o 
 -21   3  21      336.68      353.41     56.09 o 
 -19   3  21       58.33       51.85     36.43 o 
 -17   3  21      391.75      398.94     53.38 o 
 -15   3  21       56.68       54.70     32.85 o 
 -13   3  21        9.05      -22.14     23.94 o 
 -11   3  21      732.58      808.78     53.45 o 
  -9   3  21     1073.22     1105.33     56.67 o 
  -7   3  21     1963.40     1984.70     73.28 o 
  -5   3  21        1.51        8.55     20.34 o 
  -3   3  21      445.21      390.77     35.25 o 
  -1   3  21       10.09        3.81     18.81 o 
   1   3  21      142.89      114.17     27.84 o 
   3   3  21       35.56       20.40     23.90 o 
   5   3  21      650.35      701.36     54.28 o 
   7   3  21      714.71      740.41     57.25 o 
   9   3  21      428.63      457.21     49.88 o 
  11   3  21     1121.49     1129.23     70.00 o 
  13   3  21       29.18       35.33     33.92 o 
 -22   4  21        9.10      -23.15     40.98 o 
 -20   4  21       95.59       40.46     40.30 o 
 -18   4  21      130.96       90.43     38.41 o 
 -16   4  21      111.69      101.01     38.48 o 
 -14   4  21       77.61       82.73     30.95 o 
 -12   4  21       24.16       25.61     25.30 o 
 -10   4  21      612.10      599.46     51.18 o 
  -8   4  21      726.38      711.67     53.51 o 
  -6   4  21      102.72       92.45     28.54 o 
  -4   4  21       84.29       68.18     26.55 o 
  -2   4  21      177.37      147.88     31.24 o 
   0   4  21        0.51       -9.77     23.65 o 
   2   4  21       12.67       -2.09     24.57 o 
   4   4  21      108.89      101.78     32.33 o 
   6   4  21       20.90       24.82     27.91 o 
   8   4  21      270.23      235.99     42.02 o 
  10   4  21       24.64       11.89     32.56 o 
  12   4  21       20.15       18.16     35.74 o 
 -19   5  21      355.45      454.58     64.05 o 
 -17   5  21      308.49      319.64     54.45 o 
 -15   5  21     1361.70     1726.52     81.22 o 
 -13   5  21      215.08      217.24     41.00 o 
 -11   5  21      564.67      650.05     56.58 o 
  -9   5  21        0.37      -14.20     26.60 o 
  -7   5  21      134.44      107.15     31.37 o 
  -5   5  21      626.89      740.85     66.22 o 
  -3   5  21      172.80      183.59     44.32 o 
  -1   5  21      179.27      168.28     40.71 o 
   1   5  21       58.41       75.99     31.87 o 
   3   5  21      613.37      727.73     59.16 o 
   5   5  21      158.88      150.45     38.37 o 
   7   5  21      181.09      207.72     42.97 o 
   9   5  21       32.25       12.39     34.99 o 
 -16   6  21       63.42       64.34     40.13 o 
 -14   6  21       32.84       62.67     36.63 o 
 -12   6  21        0.31      -13.59     31.93 o 
 -10   6  21        0.24        1.85     30.46 o 
  -8   6  21      353.47      272.82     51.08 o 
  -6   6  21        2.21        3.15     35.51 o 
  -4   6  21        0.32       -4.51     35.04 o 
  -2   6  21        1.49       -7.25     35.64 o 
   0   6  21      230.37      305.60     52.73 o 
   2   6  21       82.12      137.67     45.43 o 
   4   6  21       21.47       23.49     34.45 o 
   6   6  21      112.32      147.84     44.26 o 
  -9   7  21       25.61       50.37     43.07 o 
  -7   7  21      149.02      111.41     47.12 o 
  -5   7  21       18.38        6.19     33.33 o 
  -3   7  21      112.10      140.16     47.42 o 
  -1   7  21        4.85       -3.89     41.44 o 
   1   7  21        4.53       13.68     42.31 o 
 -24   0  22      449.51      499.44     80.20 o 
 -22   0  22       15.38       16.91     43.49 o 
 -20   0  22      691.55      834.30     88.64 o 
 -18   0  22       23.28       -4.64     33.72 o 
 -16   0  22       57.14        8.58     33.19 o 
 -14   0  22      128.04       85.98     38.81 o 
 -12   0  22       68.36       30.95     29.63 o 
 -10   0  22      652.31      599.23     64.38 o 
  -8   0  22      568.75      724.04     49.05 o 
  -6   0  22      191.81      127.57     29.10 o 
  -4   0  22     2041.57     2431.10    108.19 o 
  -2   0  22      644.32      716.57     66.83 o 
   0   0  22      632.89      665.29     66.93 o 
   2   0  22      196.65      224.78     47.33 o 
   4   0  22       65.84       63.85     35.24 o 
   6   0  22        2.13       -4.77     30.59 o 
   8   0  22       11.55      -26.58     49.31 o 
  10   0  22      200.77      216.13     82.53 o 
  12   0  22       22.70        6.99     59.10 o 
  14   0  22      167.69      136.74     81.14 o 
 -25   1  22       12.98        6.82     36.20 o 
 -23   1  22       65.38       40.28     35.01 o 
 -21   1  22      268.31      299.79     44.72 o 
 -19   1  22       73.48       68.54     30.63 o 
 -17   1  22        0.07       11.32     25.46 o 
 -15   1  22      867.12      849.07     52.40 o 
 -13   1  22      218.68      133.68     29.19 o 
 -11   1  22        9.09        3.90     24.70 o 
  -9   1  22      537.54      538.28     42.80 o 
  -7   1  22      729.64      765.58     40.59 o 
  -5   1  22      739.81      630.59     39.94 o 
  -3   1  22      262.20      224.62     27.51 o 
  -1   1  22      580.24      593.90     39.34 o 
   1   1  22      456.51      411.02     39.65 o 
   3   1  22      149.29      126.02     28.92 o 
   5   1  22      111.76       74.36     27.29 o 
   7   1  22       32.40       32.14     29.94 o 
   9   1  22       81.12       64.51     34.02 o 
  11   1  22      401.88      354.59     68.98 o 
  13   1  22       71.11       50.61     50.52 o 
  15   1  22     1037.84     1333.64    121.63 o 
 -24   2  22        5.60      -10.48     35.25 o 
 -22   2  22      135.11      164.92     49.34 o 
 -20   2  22        1.33       -4.13     33.63 o 
 -18   2  22      311.61      248.94     46.34 o 
 -16   2  22        7.62        3.15     28.80 o 
 -14   2  22       10.45       10.95     27.88 o 
 -12   2  22      347.44      348.51     39.83 o 
 -10   2  22      339.72      363.70     39.83 o 
  -8   2  22      358.34      289.04     35.43 o 
  -6   2  22      291.27      196.31     31.75 o 
  -4   2  22     1258.05     1084.86     47.89 o 
  -2   2  22      925.79      776.68     43.64 o 
   0   2  22        0.01      -11.50     17.93 o 
   2   2  22      110.91       76.98     23.41 o 
   4   2  22       18.02        6.68     23.54 o 
   6   2  22      955.35     1003.19     59.28 o 
   8   2  22      759.40      838.11     71.02 o 
  10   2  22        0.73        4.31     35.04 o 
  12   2  22      145.70      116.20     43.09 o 
  14   2  22       82.33       31.49     52.43 o 
 -23   3  22      105.60      126.46     49.08 o 
 -21   3  22      197.10      189.74     47.85 o 
 -19   3  22       19.41       38.90     35.18 o 
 -17   3  22       70.19       51.23     33.85 o 
 -15   3  22      653.03      787.60     69.34 o 
 -13   3  22        5.92        1.47     26.20 o 
 -11   3  22      849.23      888.00     53.84 o 
  -9   3  22     4024.18     4598.81    112.85 o 
  -7   3  22      997.17     1047.96     56.31 o 
  -5   3  22      171.84      123.20     28.69 o 
  -3   3  22      200.71      180.71     28.83 o 
  -1   3  22      422.70      446.87     37.20 o 
   1   3  22        0.13       -1.73     22.95 o 
   3   3  22      660.80      766.38     57.08 o 
   5   3  22       95.92       73.96     30.14 o 
   7   3  22       51.45       38.05     29.06 o 
   9   3  22     1320.08     1491.73     76.04 o 
  11   3  22      671.86      703.84     62.43 o 
  13   3  22      379.99      269.67     56.71 o 
 -20   4  22       91.41       80.55     44.09 o 
 -18   4  22      113.32       78.09     41.34 o 
 -16   4  22       64.72       74.33     39.19 o 
 -14   4  22        7.29      -17.70     27.91 o 
 -12   4  22      385.53      283.81     40.69 o 
 -10   4  22      337.80      369.39     43.59 o 
  -8   4  22      214.53      184.39     33.86 o 
  -6   4  22      133.02      147.97     32.26 o 
  -4   4  22      741.05      733.48     55.12 o 
  -2   4  22      484.52      506.83     56.25 o 
   0   4  22       67.89       37.75     26.67 o 
   2   4  22        6.35       -8.93     25.32 o 
   4   4  22       41.83       68.31     30.96 o 
   6   4  22      200.79      178.02     38.63 o 
   8   4  22       82.31       99.14     36.09 o 
  10   4  22      148.82      127.07     40.97 o 
 -19   5  22        6.62      -24.68     39.44 o 
 -17   5  22       28.43       36.28     41.42 o 
 -15   5  22       27.17       34.08     32.90 o 
 -13   5  22       40.41       31.66     30.45 o 
 -11   5  22      147.56      151.16     36.53 o 
  -9   5  22      819.86      768.89     59.62 o 
  -7   5  22      409.16      370.69     45.72 o 
  -5   5  22      401.04      359.50     45.21 o 
  -3   5  22       89.94       90.50     38.55 o 
  -1   5  22       25.70       25.80     30.19 o 
   1   5  22      142.83      194.98     38.24 o 
   3   5  22      360.76      442.61     49.48 o 
   5   5  22        1.22       -0.67     31.77 o 
   7   5  22       44.94       35.65     35.57 o 
   9   5  22      457.72      406.80     56.24 o 
 -14   6  22      219.11      237.02     48.15 o 
 -12   6  22       41.32       36.10     36.89 o 
 -10   6  22      234.00      289.06     56.96 o 
  -8   6  22       52.99       39.71     38.31 o 
  -6   6  22       34.68       47.66     38.26 o 
  -4   6  22        6.56       -0.42     36.39 o 
  -2   6  22       42.42        9.21     36.93 o 
   0   6  22       53.54       37.86     38.68 o 
   2   6  22      624.10      681.77     72.43 o 
   4   6  22     1535.29     1820.90     88.66 o 
 -23   1  23       20.19       43.06     35.16 o 
 -19   1  23     1680.24     1927.78     83.13 o 
 -17   1  23       65.31       37.52     27.76 o 
 -15   1  23       11.67      -10.12     25.59 o 
 -13   1  23      155.33      166.84     37.57 o 
 -11   1  23        7.06       18.91     26.04 o 
  -9   1  23      319.08      320.73     36.89 o 
  -7   1  23       16.43       21.05     21.79 o 
  -5   1  23       52.72       62.13     21.61 o 
  -3   1  23      106.59       63.60     21.47 o 
  -1   1  23     2196.59     2121.82     65.67 o 
   1   1  23      131.48       86.59     26.58 o 
   3   1  23       86.19       69.39     25.95 o 
   5   1  23      192.77      191.42     41.30 o 
   7   1  23      645.92      738.07     66.25 o 
   9   1  23        6.74       11.26     35.58 o 
  11   1  23      324.02      306.60     67.74 o 
  13   1  23       32.79       21.51     51.54 o 
 -22   2  23       11.37       38.03     42.00 o 
 -20   2  23      112.10       96.94     39.47 o 
 -18   2  23      257.10      246.15     47.09 o 
 -16   2  23       47.32        9.15     30.42 o 
 -14   2  23        4.83      -18.71     28.35 o 
 -12   2  23      850.14      917.72     65.89 o 
 -10   2  23      864.03      801.42     53.17 o 
  -8   2  23      762.85      743.95     52.41 o 
  -6   2  23        2.70        0.38     22.37 o 
  -4   2  23      358.47      266.53     30.90 o 
  -2   2  23       75.09       76.01     23.05 o 
   0   2  23      216.02      155.98     27.41 o 
   2   2  23      652.26      801.31     56.94 o 
   4   2  23       63.04       36.39     31.69 o 
   6   2  23        5.16        5.15     31.63 o 
   8   2  23        1.42        9.16     33.88 o 
  10   2  23       55.10       51.72     38.47 o 
  12   2  23       34.28      -18.27     46.33 o 
 -21   3  23      251.81      298.13     55.81 o 
 -19   3  23       56.22       31.18     37.48 o 
 -17   3  23        2.95        1.63     31.95 o 
 -15   3  23       11.34        3.06     33.43 o 
 -13   3  23     2389.25     2887.13     96.74 o 
 -11   3  23     1929.01     2126.54     81.95 o 
  -9   3  23     3710.13     4412.49    113.33 o 
  -7   3  23      616.89      609.33     50.97 o 
  -5   3  23      180.55      137.21     30.73 o 
  -3   3  23       44.57       46.40     25.78 o 
  -1   3  23        5.99       13.71     24.29 o 
   1   3  23       84.89       59.27     28.06 o 
   3   3  23       49.31       18.93     28.35 o 
   5   3  23        1.64       -6.85     27.03 o 
   7   3  23     1228.28     1269.99     70.04 o 
   9   3  23      358.90      331.67     55.45 o 
  11   3  23      328.03      276.37     57.40 o 
 -20   4  23       10.52      -32.61     40.12 o 
 -18   4  23       13.77       25.14     39.96 o 
 -16   4  23       32.66       31.77     36.92 o 
 -14   4  23      301.38      300.45     45.07 o 
 -12   4  23        5.34       29.52     29.44 o 
 -10   4  23      257.62      188.90     36.79 o 
  -8   4  23      102.03       53.83     28.80 o 
  -6   4  23       33.23       23.04     25.71 o 
  -4   4  23       22.91       -4.94     24.62 o 
  -2   4  23      153.62      104.03     37.14 o 
   0   4  23       77.75       26.34     27.54 o 
   2   4  23      478.12      642.82     56.47 o 
   4   4  23       92.72      118.26     33.60 o 
   6   4  23       45.04       69.72     35.38 o 
   8   4  23      335.28      285.80     47.72 o 
  10   4  23      818.45      913.97     73.45 o 
 -17   5  23       79.02       89.41     46.46 o 
 -15   5  23        1.52       -4.86     34.66 o 
 -13   5  23      411.44      444.94     52.75 o 
 -11   5  23      151.09      163.43     39.67 o 
  -9   5  23      598.72      636.52     58.01 o 
  -7   5  23        8.08       14.92     33.97 o 
  -5   5  23       90.55       54.09     36.49 o 
  -3   5  23        4.33      -28.04     31.85 o 
  -1   5  23      227.87      176.97     44.16 o 
   1   5  23      163.70      189.87     48.28 o 
   3   5  23       17.23       34.80     32.85 o 
   5   5  23       10.50       29.07     35.03 o 
   7   5  23      751.28      964.65     76.88 o 
 -12   6  23       46.04       36.27     37.79 o 
 -10   6  23        0.00      -39.09     38.47 o 
  -8   6  23      149.44      105.56     44.95 o 
  -6   6  23       75.93       72.99     44.52 o 
  -4   6  23       11.79       24.36     40.15 o 
  -2   6  23       64.93       97.30     42.02 o 
   0   6  23       49.19       37.34     41.01 o 
   2   6  23        1.38       18.70     41.18 o 
 -22   0  24      227.83      194.88     64.04 o 
 -20   0  24      517.12      573.94     81.34 o 
 -18   0  24       63.64       57.30     44.93 o 
 -16   0  24      108.70      101.80     44.18 o 
 -14   0  24        1.08      -13.96     35.90 o 
 -12   0  24      879.13     1049.49     80.25 o 
 -10   0  24       35.13       43.37     51.41 o 
  -8   0  24       12.57       33.57     47.21 o 
  -6   0  24      149.58      116.35     40.48 o 
  -4   0  24     1524.79     1377.70     89.96 o 
  -2   0  24     4859.05     4961.59    162.96 o 
   0   0  24     3022.82     3178.28    135.20 o 
   2   0  24      569.17      557.44     68.91 o 
   4   0  24      129.81      105.76     45.13 o 
   6   0  24      472.55      465.41     70.57 o 
   8   0  24       81.96       58.40     65.05 o 
  10   0  24        2.71        9.09     60.50 o 
  12   0  24      222.60      156.68     84.98 o 
 -23   1  24      147.57      113.42     42.05 o 
 -21   1  24       32.70       45.60     35.16 o 
 -19   1  24      163.35      126.29     41.74 o 
 -17   1  24       32.24       12.26     33.08 o 
 -15   1  24       12.94       14.35     29.74 o 
 -13   1  24      189.13      176.62     41.06 o 
 -11   1  24       72.81       48.21     29.65 o 
  -9   1  24       86.22       93.17     27.90 o 
  -7   1  24      142.58      110.94     28.10 o 
  -5   1  24      257.70      286.85     31.32 o 
  -3   1  24      644.83      549.71     47.45 o 
  -1   1  24        7.99       16.63     24.52 o 
   1   1  24      179.95      191.07     34.94 o 
   3   1  24        6.30        1.16     25.77 o 
   5   1  24      214.03      229.58     45.17 o 
   7   1  24        4.96       22.65     36.13 o 
   9   1  24        2.70        3.08     43.35 o 
  11   1  24       40.68       47.44     50.39 o 
 -22   2  24      104.67      131.63     49.23 o 
 -20   2  24        0.18      -11.24     37.49 o 
 -18   2  24       24.47       25.54     36.13 o 
 -16   2  24        1.09        1.45     32.11 o 
 -14   2  24        1.87       -5.22     28.51 o 
 -12   2  24       73.23       65.23     30.13 o 
 -10   2  24      381.26      353.90     42.75 o 
  -8   2  24      195.25      134.73     31.73 o 
  -6   2  24      224.50      255.65     36.56 o 
  -4   2  24       81.40       50.42     26.48 o 
  -2   2  24       14.97       32.75     20.20 o 
   0   2  24        2.81       -7.97     21.23 o 
   2   2  24       44.59       44.13     33.06 o 
   4   2  24       20.96       32.14     35.10 o 
   6   2  24        0.01        5.86     33.66 o 
   8   2  24      389.53      345.61     55.40 o 
  10   2  24       51.66       38.36     41.01 o 
  12   2  24       30.71       64.62     54.76 o 
 -21   3  24      172.78      182.27     50.25 o 
 -19   3  24      111.50      135.73     46.83 o 
 -17   3  24        1.82       25.65     37.50 o 
 -15   3  24      321.27      361.97     55.68 o 
 -13   3  24      607.05      674.64     67.43 o 
 -11   3  24      891.17      891.39     60.64 o 
  -9   3  24      222.31      274.23     39.54 o 
  -7   3  24      165.56      136.61     32.66 o 
  -5   3  24      513.09      545.39     49.65 o 
  -3   3  24      308.19      252.24     33.82 o 
  -1   3  24       83.16       82.04     30.35 o 
   1   3  24      327.53      357.79     43.76 o 
   3   3  24      137.09      161.58     36.56 o 
   5   3  24      312.52      345.77     45.64 o 
   7   3  24        0.95        4.83     38.10 o 
   9   3  24      189.36      164.38     47.49 o 
 -18   4  24       22.95       33.71     41.95 o 
 -16   4  24       35.76       -5.17     36.28 o 
 -14   4  24      495.36      635.35     70.40 o 
 -12   4  24       14.21       -7.84     29.45 o 
 -10   4  24      454.48      438.72     49.38 o 
  -8   4  24       33.17       18.33     29.34 o 
  -6   4  24      254.71      233.85     38.63 o 
  -4   4  24      232.89      263.79     46.47 o 
  -2   4  24       76.34       66.49     35.83 o 
   0   4  24      687.62      889.76     75.20 o 
   2   4  24      147.22      120.66     36.12 o 
   4   4  24       46.89       52.55     34.33 o 
   6   4  24     1464.69     1932.71     89.89 o 
   8   4  24     1100.84     1291.92     79.61 o 
 -15   5  24      131.52      135.58     48.69 o 
 -13   5  24       64.68       48.74     36.52 o 
 -11   5  24      103.69       51.57     36.16 o 
  -9   5  24      314.97      328.28     49.56 o 
  -7   5  24     1611.75     1715.98     95.38 o 
  -5   5  24      223.94      136.79     43.48 o 
  -3   5  24        5.72       -3.10     37.00 o 
  -1   5  24       61.15       40.40     36.80 o 
   1   5  24       75.75       83.31     40.64 o 
   3   5  24       37.52       56.11     37.62 o 
   5   5  24        7.32        7.32     38.67 o 
 -10   6  24      319.50      360.04     61.26 o 
  -8   6  24        9.58       12.06     41.35 o 
  -6   6  24        0.83       -8.02     38.51 o 
  -4   6  24       61.64      132.87     41.37 o 
  -2   6  24        5.25       24.15     43.05 o 
 -21   1  25        0.00      -11.94     38.92 o 
 -19   1  25      430.51      543.39     70.99 o 
 -17   1  25      136.34      106.99     42.08 o 
 -15   1  25     1030.39     1029.80     75.69 o 
 -13   1  25      210.19      220.10     44.63 o 
 -11   1  25      272.74      251.67     44.69 o 
  -9   1  25      172.35      138.86     36.86 o 
  -7   1  25       62.35       24.38     24.46 o 
  -5   1  25       49.83       29.35     31.10 o 
  -3   1  25       22.91        6.62     25.91 o 
  -1   1  25       42.78       47.41     26.97 o 
   1   1  25      338.11      283.22     41.36 o 
   3   1  25       16.21       26.94     32.76 o 
   5   1  25      541.89      633.16     65.65 o 
   7   1  25        7.01        4.24     35.02 o 
   9   1  25        0.07       28.92     47.96 o 
  11   1  25       65.43       62.03     56.13 o 
 -20   2  25      130.46      110.51     47.42 o 
 -18   2  25        5.34      -22.03     34.90 o 
 -16   2  25      101.40       92.18     38.68 o 
 -14   2  25      197.36      163.53     42.23 o 
 -12   2  25        0.86      -11.01     30.48 o 
 -10   2  25       35.48       22.99     27.67 o 
  -8   2  25       69.93       54.10     27.21 o 
  -6   2  25      388.51      304.75     40.14 o 
  -4   2  25       14.75       -0.35     24.45 o 
  -2   2  25       20.07        6.69     23.36 o 
   0   2  25        5.43       -7.26     31.75 o 
   2   2  25      336.60      350.82     71.23 o 
   6   2  25       50.20       24.80     35.17 o 
   8   2  25      255.85      263.07     54.44 o 
  10   2  25       70.50       94.40     48.84 o 
 -19   3  25        0.47      -31.69     40.74 o 
 -17   3  25       18.28        5.44     37.07 o 
 -15   3  25       81.73      111.42     42.25 o 
 -13   3  25       35.83       17.65     33.35 o 
 -11   3  25        9.36       -5.97     28.73 o 
  -9   3  25      229.33      218.39     42.40 o 
  -7   3  25        0.02       -4.52     26.47 o 
  -5   3  25       92.71       54.81     29.84 o 
  -3   3  25      150.75      128.74     38.03 o 
  -1   3  25       12.56       13.00     27.55 o 
   1   3  25        3.54       10.85     28.79 o 
   3   3  25      307.82      395.64     49.10 o 
   5   3  25       70.07       26.79     38.52 o 
   7   3  25       22.34       15.88     41.16 o 
   9   3  25       24.68        4.12     42.73 o 
 -16   4  25       57.63       53.67     44.08 o 
 -14   4  25      609.46      774.75     94.91 o 
 -12   4  25       78.76       31.71     33.87 o 
 -10   4  25       99.43      109.34     37.17 o 
  -8   4  25      638.51      542.20     54.32 o 
  -6   4  25      265.96      254.36     48.24 o 
  -4   4  25      300.30      251.92     47.31 o 
  -2   4  25      201.09      287.09     52.38 o 
   0   4  25       73.26       46.49     38.35 o 
   2   4  25      138.50      143.76     40.34 o 
   4   4  25     1085.53     1281.17     74.50 o 
   6   4  25       81.33      100.65     40.86 o 
 -13   5  25       39.15       56.40     37.26 o 
 -11   5  25      139.83       83.12     39.54 o 
  -7   5  25     2291.95     2974.84    124.34 o 
  -5   5  25       14.69       21.18     39.07 o 
  -3   5  25        0.86       20.99     38.03 o 
  -1   5  25        1.27      -12.73     36.39 o 
   1   5  25        0.55       14.46     38.85 o 
   3   5  25       60.12       87.94     46.11 o 
 -20   0  26        0.01       -2.45     69.59 o 
 -18   0  26      587.39      524.59    121.00 o 
 -16   0  26       10.78       13.99     58.05 o 
 -14   0  26       67.40       10.84     56.66 o 
 -12   0  26      159.66      148.28     72.74 o 
 -10   0  26        5.32       11.89     54.91 o 
  -8   0  26      148.23      183.60     74.14 o 
  -6   0  26      180.89      118.21     65.05 o 
  -4   0  26      406.12      330.29     60.58 o 
  -2   0  26      428.52      503.14     69.11 o 
   0   0  26      240.50      107.52     53.16 o 
   2   0  26        0.95      -10.05     39.37 o 
   4   0  26     1449.88     1710.33    112.17 o 
   6   0  26        3.98        9.79     67.85 o 
   8   0  26      158.05      183.95     82.19 o 
 -21   1  26      319.55      470.89     65.87 o 
 -19   1  26     1056.35     1227.85     87.87 o 
 -17   1  26      202.23      179.17     46.51 o 
 -15   1  26      369.45      378.18     53.79 o 
 -13   1  26      197.41      136.45     41.53 o 
 -11   1  26      284.81      299.26     46.77 o 
  -9   1  26       61.09       57.27     40.00 o 
  -7   1  26      167.06      121.03     39.68 o 
  -5   1  26       59.57       47.48     35.20 o 
  -3   1  26       50.35       33.48     27.72 o 
  -1   1  26      531.81      535.17     51.20 o 
   1   1  26       15.99       10.85     29.14 o 
   3   1  26      424.48      508.28     60.97 o 
   5   1  26      519.46      588.50     64.33 o 
   7   1  26        0.50       16.97     48.55 o 
   9   1  26       25.59        8.37     53.26 o 
 -20   2  26      162.12      188.43     50.54 o 
 -18   2  26       29.65        2.88     38.02 o 
 -16   2  26       22.69       11.08     37.11 o 
 -14   2  26       88.08       84.17     38.29 o 
 -12   2  26      339.42      326.03     52.99 o 
 -10   2  26       61.53       22.51     31.78 o 
  -8   2  26      129.92       76.94     31.00 o 
  -6   2  26       62.04       69.86     30.47 o 
  -4   2  26        7.02      -10.92     27.31 o 
  -2   2  26      104.26       71.00     29.94 o 
   0   2  26      992.62     1075.50     75.65 o 
   2   2  26       63.35       63.37     38.23 o 
   4   2  26      123.54      156.01     46.34 o 
   6   2  26       40.73       56.20     43.16 o 
   8   2  26      122.23      124.05     48.58 o 
 -17   3  26        8.14      -24.78     37.26 o 
 -15   3  26        0.16       -4.45     36.52 o 
 -13   3  26      174.34      181.12     47.38 o 
 -11   3  26      142.88       96.25     40.17 o 
  -9   3  26      117.19      174.95     37.34 o 
  -7   3  26        7.34        5.80     29.49 o 
  -5   3  26      124.48      117.47     33.80 o 
  -3   3  26      195.93      174.54     44.60 o 
  -1   3  26      563.80      553.93     62.90 o 
   1   3  26       83.09       70.84     42.32 o 
   3   3  26      249.13      237.54     51.70 o 
   5   3  26        4.48       25.05     42.33 o 
   7   3  26      105.96      132.97     51.42 o 
 -16   4  26      190.12      234.13     55.66 o 
 -14   4  26      108.79       95.26     46.76 o 
 -12   4  26      120.62      118.31     39.40 o 
 -10   4  26        9.25        5.73     33.05 o 
  -8   4  26      566.11      602.91     57.52 o 
  -6   4  26      392.61      393.58     58.50 o 
  -4   4  26      161.19      240.83     52.01 o 
  -2   4  26      143.70      207.47     50.64 o 
   0   4  26      183.25      216.82     52.29 o 
   2   4  26       54.70       62.12     41.59 o 
   4   4  26        3.75        8.73     36.97 o 
 -11   5  26      134.84      131.53     44.03 o 
  -9   5  26      621.49      525.47     70.06 o 
  -7   5  26       39.58       46.89     42.62 o 
  -5   5  26       14.55        7.79     40.38 o 
  -3   5  26        5.14      -18.29     33.03 o 
  -1   5  26        0.01      -20.70     39.25 o 
 -19   1  27        2.38       -7.35     39.79 o 
 -17   1  27       78.23       68.05     40.76 o 
 -15   1  27      557.53      615.79     83.05 o 
 -13   1  27      494.79      531.73     80.11 o 
 -11   1  27      450.43      570.89     77.46 o 
  -9   1  27      281.14      268.30     61.74 o 
  -7   1  27        7.78        6.25     39.43 o 
  -5   1  27        0.60      -12.08     32.67 o 
  -3   1  27       65.09       42.71     31.07 o 
  -1   1  27      162.13      149.51     37.28 o 
   1   1  27        0.15      -14.14     34.93 o 
   3   1  27       11.08       13.20     39.58 o 
   5   1  27      556.37      693.03     73.49 o 
   7   1  27       17.60       46.20     54.03 o 
 -18   2  27        1.86       -3.01     41.09 o 
 -16   2  27      152.20      176.82     50.43 o 
 -14   2  27       13.84       -8.53     36.60 o 
 -12   2  27      428.42      497.77     63.44 o 
 -10   2  27      121.11      100.14     41.06 o 
  -8   2  27       21.00       -4.46     30.25 o 
  -6   2  27      100.97       75.23     38.34 o 
  -4   2  27       41.42       49.05     37.42 o 
  -2   2  27     1100.48     1137.82     96.00 o 
   0   2  27      493.83      480.07     60.52 o 
   2   2  27        0.04      -12.38     35.41 o 
   4   2  27      388.43      463.07     62.99 o 
   6   2  27      925.20     1213.91     92.07 o 
 -15   3  27       85.85      106.20     46.58 o 
 -13   3  27      774.82      911.50     81.22 o 
 -11   3  27      279.63      318.95     54.08 o 
  -9   3  27      117.80      103.01     35.11 o 
  -7   3  27      257.14      340.38     47.51 o 
  -5   3  27      142.64      129.88     44.43 o 
  -3   3  27      177.73      191.77     47.06 o 
  -1   3  27       18.06       21.05     37.47 o 
   1   3  27      292.99      333.83     56.59 o 
   3   3  27      101.86       76.62     46.11 o 
 -12   4  27       61.99       41.62     42.41 o 
 -10   4  27      100.67       45.61     38.52 o 
  -8   4  27       90.91       61.54     41.97 o 
  -6   4  27       15.52       13.46     39.42 o 
  -4   4  27      226.12      227.93     49.95 o 
  -2   4  27       10.03      -20.04     32.52 o 
   0   4  27        7.93       -0.92     42.28 o 
 -18   0  28        6.16      -27.28     70.99 o 
 -16   0  28      101.22      200.04     90.23 o 
 -14   0  28       88.16       68.55     76.94 o 
 -12   0  28      704.62      755.75    130.80 o 
 -10   0  28      249.52      239.91     83.93 o 
  -8   0  28       29.99       -4.90     63.65 o 
  -6   0  28       94.84       61.20     64.70 o 
  -4   0  28        5.70       26.84     44.14 o 
  -2   0  28       32.25       38.93     46.19 o 
   0   0  28       78.43       29.30     47.96 o 
   2   0  28       27.81       28.31     46.80 o 
   4   0  28      749.27     1358.68    173.46 o 
 -17   1  28        3.41        3.90     47.16 o 
 -15   1  28       25.80       13.28     47.83 o 
 -13   1  28        0.53       18.02     46.91 o 
 -11   1  28       52.06       38.56     46.56 o 
  -9   1  28      284.82      348.32     68.64 o 
  -7   1  28        0.03      -17.22     42.43 o 
  -5   1  28      160.50      144.95     41.62 o 
  -3   1  28      171.03      191.84     46.21 o 
  -1   1  28       11.60       23.92     34.51 o 
   1   1  28       81.44      121.75     44.27 o 
   3   1  28       50.48       86.96     44.91 o 
   5   1  28      112.75      176.35     53.87 o 
 -16   2  28       58.66       44.86     43.51 o 
 -14   2  28      592.56      881.23     81.55 o 
 -12   2  28       59.63       58.96     42.99 o 
 -10   2  28      118.85      148.11     56.75 o 
  -8   2  28       21.21       29.63     46.44 o 
  -6   2  28      230.54      275.90     52.87 o 
  -4   2  28      384.74      491.84     61.96 o 
  -2   2  28      456.63      457.56     74.44 o 
   0   2  28      357.19      433.41     61.21 o 
   2   2  28       26.46        2.32     41.75 o 
   4   2  28      424.05      515.78     68.73 o 
 -13   3  28       47.82       76.27     44.22 o 
 -11   3  28        1.54       11.19     42.32 o 
  -9   3  28       32.41       35.79     35.20 o 
  -7   3  28      138.63      112.64     38.65 o 
  -5   3  28      441.39      528.74     65.85 o 
  -3   3  28      554.17      675.10     90.47 o 
  -1   3  28      301.27      390.96     74.06 o 
   1   3  28      111.28      136.65     59.46 o 
  -8   4  28      118.67      102.00     47.62 o 
  -6   4  28      632.10      921.20     84.68 o 
  -4   4  28        0.42        5.89     42.92 o 
 -15   1  29       48.52       47.49     52.98 o 
 -13   1  29      741.38      904.49    100.66 o 
 -11   1  29      571.82      606.24     88.30 o 
  -9   1  29        2.13        9.46     49.83 o 
  -7   1  29       23.75       22.64     43.39 o 
  -5   1  29        8.27       -1.45     40.86 o 
  -3   1  29       13.17       37.28     40.87 o 
  -1   1  29       89.70       41.17     40.96 o 
   1   1  29       24.85       45.31     45.65 o 
 -14   2  29        0.74       -3.31     53.35 o 
 -12   2  29       92.09      107.90     58.57 o 
 -10   2  29       30.57        1.10     51.49 o 
  -8   2  29        9.85        8.71     49.14 o 
  -6   2  29       59.93       59.41     45.47 o 
  -4   2  29       43.90       72.09     42.80 o 
  -2   2  29       44.83       16.21     50.81 o 
   0   2  29      240.75      202.58     64.00 o 
  -9   3  29       56.70       25.29     43.48 o 
  -7   3  29       83.27      106.86     48.02 o 
  -5   3  29       52.86       20.69     55.92 o 
  -3   3  29       77.72      129.13     63.05 o 
 -12   0  30      346.84      442.40    116.46 o 
 -10   0  30      302.27      393.09    104.92 o 
  -8   0  30       63.39       48.61     77.64 o 
  -6   0  30       92.47       42.67     73.44 o 
  -4   0  30      664.51      823.95    142.69 o 
  -2   0  30        6.72       14.41     51.90 o 
 -11   1  30       16.95       -9.26     50.49 o 
  -9   1  30       43.89       35.03     55.87 o 
  -7   1  30       73.72       33.33     52.99 o 
  -5   1  30       40.85        1.35     50.83 o 
  -3   1  30      298.44      311.50     58.19 o 
  -1   1  30      435.88      555.45    117.16 o 
  -8   2  30      183.00      165.30     66.19 o 
  -6   2  30       26.22      -13.69     53.44 o 
                                                 
